# Supplementary material for: Changes in composition and abundance of functional groups of arctic fungi in response to long-term summer warming
Source: Biol Lett. 2016 Nov;12(11):20160503. doi: 10.1098/rsbl.2016.0503 (PMC5134034; doi:10.1098/rsbl.2016.0503)
Supplement: SFigure 1 [file rsbl20160503supp2.xlsx]

## Sheet: dist_IDcomb
Supplementary Information for the manuscript: Changes in composition and abundance of functional groups of arctic fungi in response to long-term summer warming by József Geml, Tatiana A. Semenova,, Luis N. Morgado, Jeffrey M. Welker
STable 1. The OTU distribution matrix with read abundance and with % sequence similarity, pairwise alignment length, and identity of the most similar reference sequence. M = moist tundra, D = dry tundra, C = control, T = warming.
OTUs	DC1	DC2	DC3	DC4	DC5	DT1	DT2	DT3	DT4	DT5	MC1	MC2	MC3	MC4	MC5	MT1	MT2	MT3	MT4	MT5	sum	%	bp	accession	SH	phylum	class	order	family	genus	species
OTU_18	632	4868	7736	10829	2148	2652	6658	984	993	1867	4219	131	67	500	2431	874	340	1923	1275	9	51136	98.5	201	KC457186	SH018521.07FU	p:Ascomycota	c:Leotiomycetes
OTU_4	1761	1833	4177	1131	9431	2432	1347	5092	5062	1298	102	538	592	2205	1758	2088	1033	5630	366	2966	50842	98	201	JN943793	SH196779.07FU	p:Zygomycota	c:Mortierellomycotina_cls_Incertae_sedis	o:Mortierellales	f:Mortierellaceae	Mortierella	s:Mortierella_humilis_SH196779.07FU
OTU_2	737	2258	8397	1204	313	2614	2421	14578	341	607	227	19	30	52	322	12	60	1114	858	5	36169	99.5	200	KF617290	SH182152.07FU	p:Ascomycota
OTU_3	0	0	119	82	0	2	639	15736	5986	4	0	0	0	0	0	0	0	0	0	0	22568	99.5	200	UDB013562	SH220519.07FU	p:Basidiomycota	c:Agaricomycetes	o:Russulales	f:Russulaceae
OTU_17	56	74	0	23	0	0	195	52	0	0	2897	3706	5051	2071	7181	0	8	336	6	43	21699	97	200	EF434075	SH201367.07FU	p:Ascomycota	c:Leotiomycetes
OTU_37	563	0	0	4	0	13	8	30	132	0	0	3795	7117	2123	2428	0	4	190	158	14	16579	99	200	HQ212020	SH182087.07FU	p:Ascomycota
OTU_15	0	5	0	0	0	0	0	0	0	0	1005	3234	442	1482	8308	58	92	275	150	194	15245	98	201	KF617250	SH183187.07FU	p:Ascomycota	c:Dothideomycetes
OTU_67	0	0	29	27	43	21	0	163	121	116	0	338	7	253	29	4647	5	2123	2007	1796	11725	100	200	EF434088	SH188392.07FU	p:Zygomycota	c:Mucoromycotina_cls_Incertae_sedis	o:Mucorales	f:Umbelopsidaceae	Umbelopsis
OTU_41	162	1001	193	1086	86	1811	3080	188	11	2624	11	126	160	248	43	39	554	44	24	128	11619	99.5	200	KF617659	SH203524.07FU	p:Ascomycota	c:Leotiomycetes	o:Helotiales
OTU_49	1143	2436	0	884	256	1848	1596	1230	17	1601	233	0	0	0	0	0	0	0	0	0	11244	99.5	200	KF617786	SH023339.07FU	p:Ascomycota	c:Eurotiomycetes	o:Chaetothyriales
OTU_22	1121	921	11	1029	1417	777	648	2123	2466	472	99	0	13	21	10	2	0	17	2	7	11156	100	200	DQ420826	SH198656.07FU	p:Ascomycota
OTU_43	0	2	0	0	0	0	0	0	0	9	5521	192	1167	537	280	271	1445	575	314	27	10340	100	200	HQ211661	SH184433.07FU	p:Ascomycota	c:Leotiomycetes	o:Helotiales
OTU_53	0	0	0	0	0	0	0	0	0	0	0	45	0	56	0	2375	4	2053	2341	3340	10214	99	200	JN206400	SH196090.07FU	p:Zygomycota	c:Mucoromycotina_cls_Incertae_sedis	o:Mucorales	f:Umbelopsidaceae	Umbelopsis	s:Umbelopsis_isabellina_SH196090.07FU
OTU_14	0	0	0	0	0	9006	0	0	0	0	0	0	0	0	0	0	0	0	0	0	9006	84.6	201	GQ240901	SH010078.07FU	p:Basidiomycota	c:Agaricomycetes	o:Thelephorales	f:Thelephoraceae
OTU_7	0	0	0	0	0	0	0	0	0	0	0	0	0	0	8955	0	0	0	0	0	8955	99.5	200	JX195231	SH000128.07FU	p:Ascomycota	c:Lecanoromycetes	o:Peltigerales	f:Peltigeraceae	Peltigera
OTU_20	0	0	0	0	0	0	0	0	0	0	8497	0	5	50	151	0	0	0	0	0	8703	76.4	203	UDB020804	SH199122.07FU	p:Ascomycota	c:Leotiomycetes
OTU_28	0	0	0	0	0	0	0	0	0	0	0	0	7122	13	1236	0	0	4	0	0	8375	93.6	203	AY669665	SH188586.07FU	p:Basidiomycota	c:Agaricomycetes	o:Agaricales	f:Cortinariaceae	Cortinarius	s:Cortinarius_hinnuleus_SH188586.07FU
OTU_33	0	0	0	38	0	0	0	15	0	0	290	34	499	656	587	866	4429	193	289	294	8190	98.5	201	KF617598	SH181092.07FU	p:Ascomycota	c:Leotiomycetes
OTU_35	202	4190	1805	581	0	0	1152	258	0	0	0	0	0	0	0	0	0	0	0	0	8188	87.3	204	JF691171	SH030358.07FU	p:Ascomycota	c:Leotiomycetes	o:Helotiales
OTU_34	78	2	4	9	20	174	127	965	1025	153	96	751	36	202	146	1032	205	1751	546	667	7989	99.5	198	HM148090	SH422672.07FU	p:Ascomycota	c:Dothideomycetes	o:Capnodiales	f:Davidiellaceae	Cladosporium	s:Cladosporium_exasperatum_SH422672.07FU
OTU_90	87	0	0	1986	717	134	441	4495	0	54	0	0	0	0	0	0	0	0	0	0	7914	97	201	UDB013557	SH215998.07FU	p:Basidiomycota	c:Agaricomycetes	o:Agaricales	f:Strophariaceae	Hebeloma
OTU_77	285	619	956	1704	1051	0	698	267	8	0	14	92	59	231	725	97	389	541	62	0	7798	100	200	DQ309133	SH208578.07FU	p:Ascomycota	c:Eurotiomycetes	o:Chaetothyriales
OTU_26	0	4375	0	30	726	89	475	0	1552	267	0	0	0	0	0	0	0	2	0	0	7516	96	201	JQ318604	SH177994.07FU	p:Basidiomycota	c:Agaricomycetes	o:Thelephorales	f:Thelephoraceae
OTU_16	0	6	0	1193	40	15	0	0	32	59	0	942	4771	0	417	0	0	0	0	0	7475	99	200	KF297215	SH183192.07FU	p:Ascomycota	c:Eurotiomycetes	o:Chaetothyriales
OTU_86	0	0	0	0	0	0	0	0	0	0	1735	162	733	1093	936	379	1825	67	177	4	7111	100	200	HQ212354	SH461760.07FU	p:Ascomycota
OTU_19	6084	0	0	12	0	0	199	0	0	0	0	0	0	0	0	0	0	0	0	0	6295	90.3	207	HQ604070	SH179840.07FU	p:Basidiomycota	c:Agaricomycetes	o:Agaricales	f:Inocybaceae	Inocybe	s:Inocybe_fuscidula_SH179840.07FU
OTU_179	76	318	125	836	353	697	995	346	194	254	745	496	341	257	248	4	0	0	0	0	6285	98	200	EF433960	SH182153.07FU
OTU_13	0	0	0	0	0	0	0	0	0	0	5946	24	5	121	6	6	2	0	22	3	6135	99.5	200	HQ212338	SH201366.07FU	p:Ascomycota	c:Leotiomycetes
OTU_253	218	54	101	134	864	580	370	375	804	387	1199	43	39	213	214	112	160	103	24	25	6019	100	200	KC457267	SH193233.07FU	p:Ascomycota	c:Eurotiomycetes	o:Chaetothyriales	f:Herpotrichiellaceae
OTU_38	255	0	0	0	943	945	231	8	411	3005	0	0	0	0	0	0	0	0	0	0	5798	95.5	200	UDB007524	SH177903.07FU	p:Basidiomycota	c:Agaricomycetes	o:Thelephorales	f:Thelephoraceae	Tomentella
OTU_94	145	139	200	1582	222	891	717	201	146	1525	4	0	0	0	0	0	0	0	5	0	5777	98.5	201	KF617609	SH479309.07FU
OTU_59	65	9	29	602	3926	3	181	0	0	0	206	60	79	262	235	2	0	9	0	10	5678	100	200	JQ420967	SH179997.07FU	p:Basidiomycota	c:Agaricomycetes	o:Sebacinales	f:Sebacinales_Group_B
OTU_92	0	935	4634	0	0	0	0	0	0	0	0	0	0	0	0	0	0	0	4	0	5573	98.5	200	EU292259	SH180923.07FU	p:Ascomycota	c:Archaeorhizomycetes	o:Archaeorhizomycetales	f:Archaeorhizomycetaceae	Archaeorhizomyces
OTU_63	0	2	0	0	0	0	0	0	0	0	4337	0	2	0	1162	0	0	0	0	0	5503	94.5	200	JF449720	SH199649.07FU	p:Basidiomycota	c:Agaricomycetes	o:Cantharellales	f:Hydnaceae	Sistotrema
OTU_23	4472	5	0	185	0	0	805	0	0	0	0	0	0	0	0	0	0	0	0	0	5467	99.5	200	AJ893249	SH211927.07FU	p:Ascomycota	c:Pezizomycetes	o:Pezizales	f:Pyronemataceae	Wilcoxina	s:Wilcoxina_rehmii_SH211927.07FU
OTU_128	215	557	245	266	1087	775	213	896	835	353	0	0	0	0	0	0	0	0	0	0	5442	100	200	HQ022258	SH208762.07FU	p:Zygomycota	c:Mortierellomycotina_cls_Incertae_sedis	o:Mortierellales	f:Mortierellaceae
OTU_159	10	0	7	0	2	0	0	9	14	8	0	137	2	183	33	1813	13	587	1603	901	5322	96	201	EF434088	SH188392.07FU	p:Zygomycota	c:Mucoromycotina_cls_Incertae_sedis	o:Mucorales	f:Umbelopsidaceae	Umbelopsis
OTU_88	161	1291	125	503	67	550	847	1240	53	203	127	0	0	0	0	0	0	0	0	0	5167	96.6	203	KF617290	SH182152.07FU	p:Ascomycota
OTU_203	118	2	0	50	856	878	410	1469	1116	203	0	0	10	0	0	0	0	0	0	0	5112	98	201	KC965841	SH022466.07FU	p:Ascomycota	c:Eurotiomycetes	o:Chaetothyriales
OTU_58	2	223	2338	821	21	0	382	37	0	0	429	11	0	84	280	96	0	285	87	0	5096	97.5	200	AB476488	SH208582.07FU	p:Ascomycota	c:Eurotiomycetes	o:Chaetothyriales
OTU_101	334	91	0	0	2148	577	0	0	0	1836	0	0	0	0	0	0	0	0	0	0	4986	93.6	203	FJ456975	SH001787.07FU	p:Basidiomycota	c:Agaricomycetes	o:Agaricales	f:Hygrophoraceae	Hygrocybe
OTU_207	22	29	60	10	323	43	214	49	53	54	214	692	89	594	166	305	49	1280	433	252	4931	99.5	201	AF444350	SH190017.07FU	p:Basidiomycota	c:Tremellomycetes	o:Tremellales	f:Tremellales_fam_Incertae_sedis	Cryptococcus	s:Cryptococcus_terricola_SH190017.07FU
OTU_71	0	0	3927	2	0	0	56	906	3	0	0	0	0	0	0	0	0	0	0	0	4894	93	201	JN889850	SH218285.07FU	p:Ascomycota	c:Leotiomycetes	o:Helotiales
OTU_39	0	0	46	0	0	0	0	0	0	0	0	12	145	373	396	154	3299	161	252	24	4862	97.5	201	JQ346869	SH214293.07FU	p:Ascomycota	c:Leotiomycetes	o:Helotiales
OTU_69	0	972	750	382	273	143	183	1616	373	145	0	0	0	0	0	0	0	0	0	0	4837	97	200	DQ309131	SH180125.07FU	p:Zygomycota	c:Mortierellomycotina_cls_Incertae_sedis	o:Mortierellales	f:Mortierellaceae	Mortierella
OTU_70	0	438	81	483	680	1797	0	0	0	94	0	0	0	112	69	0	944	2	0	0	4700	100	200	DQ309187	SH221487.07FU	p:Basidiomycota	c:Agaricomycetes	o:Sebacinales	f:Sebacinales_Group_B
OTU_27	0	0	0	0	0	0	0	0	0	0	10	4	0	0	2	2	4632	9	0	5	4664	94.1	203	HQ701746	SH196484.07FU	p:Ascomycota	c:Leotiomycetes	o:Helotiales
OTU_68	0	0	0	0	0	0	0	0	0	0	0	0	1955	29	2441	0	0	0	0	0	4425	97.5	201	DQ061907	SH220526.07FU	p:Basidiomycota	c:Agaricomycetes	o:Russulales	f:Russulaceae
OTU_494	0	0	44	88	0	2	207	3052	1008	0	0	0	0	0	0	0	0	0	0	0	4401	97	200	UDB013562	SH220519.07FU	p:Basidiomycota	c:Agaricomycetes	o:Russulales	f:Russulaceae
OTU_62	53	49	2	127	3283	71	13	33	2	0	71	14	108	180	322	0	0	60	0	0	4388	96	202	HQ850143	SH003324.07FU	p:Basidiomycota	c:Agaricomycetes	o:Sebacinales	f:Sebacinales_Group_B
OTU_84	2	0	0	5	7	47	12	17	141	14	6	274	31	231	70	682	63	180	2355	148	4285	100	200	JQ759462	SH206671.07FU	p:Ascomycota	c:Sordariomycetes	o:Xylariales	f:Amphisphaeriaceae
OTU_209	293	249	84	902	569	121	42	375	1146	170	0	18	96	10	54	0	5	20	5	3	4162	100	200	JQ666700	SH180136.07FU	p:Zygomycota	c:Mortierellomycotina_cls_Incertae_sedis	o:Mortierellales	f:Mortierellaceae	Mortierella
OTU_96	0	0	0	18	0	3286	10	0	0	15	0	0	17	732	0	0	0	34	0	0	4112	88.3	205	JQ420990	SH201955.07FU	p:Basidiomycota	c:Agaricomycetes	o:Sebacinales	f:Sebacinales_Group_B
OTU_78	0	0	0	0	0	0	0	0	0	0	0	586	1057	608	1783	0	0	0	0	0	4034	81.6	201	EU139154	SH207472.07FU	p:Ascomycota	c:Eurotiomycetes	o:Chaetothyriales	f:Herpotrichiellaceae	Capronia
OTU_131	1045	1214	624	532	0	2	96	355	73	0	0	0	0	0	0	0	0	0	0	0	3941	91	200	HQ260210	SH023353.07FU
OTU_116	0	0	0	0	0	0	0	0	0	0	29	670	304	1390	178	185	271	839	23	6	3895	100	181	JX981874	SH213411.07FU	p:Basidiomycota	c:Microbotryomycetes	o:Sporidiobolales	f:Sporidiobolales_fam_Incertae_sedis	Rhodotorula
OTU_29	0	0	0	0	0	0	0	0	0	0	3545	0	0	0	3	0	0	0	0	0	3548	96	200	FJ440887	SH201612.07FU	p:Ascomycota	c:Leotiomycetes
OTU_36	0	0	0	0	0	0	0	0	0	0	11	3	3	36	1318	10	2149	0	3	0	3533	99.5	200	GU328554	SH220767.07FU	p:Basidiomycota	c:Agaricomycetes	o:Agaricales	f:Mycenaceae	Mycena
OTU_79	0	776	0	20	572	1829	173	2	14	109	0	0	0	0	0	0	0	0	0	0	3495	98.5	200	JQ421000	SH083523.07FU	p:Basidiomycota	c:Agaricomycetes	o:Sebacinales	f:Sebacinales_Group_B
OTU_32	6	0	2	0	13	0	16	7	4	0	3376	5	0	3	3	3	0	4	0	16	3458	99	200	KC171350	SH177344.07FU	p:Ascomycota	c:Leotiomycetes	o:Helotiales	f:Sclerotiniaceae	Botrytis	s:Botrytis_caroliniana_SH177344.07FU
OTU_235	210	0	0	788	31	0	8	0	2367	0	0	0	0	0	0	0	0	0	0	0	3404	70	200	FN397403	SH216700.07FU	p:Basidiomycota	c:Agaricomycetes
OTU_60	0	0	0	0	0	0	0	0	0	0	0	8	3	1675	1670	0	0	0	0	0	3356	100	200	KF617828	SH479631.07FU
OTU_52	367	2	0	0	2192	73	7	52	293	250	0	0	0	0	0	0	0	0	0	2	3238	98.5	200	FR682430	SH180465.07FU	p:Ascomycota	c:Eurotiomycetes	o:Chaetothyriales	f:Herpotrichiellaceae	Capronia
OTU_153	245	61	0	106	50	311	105	649	820	101	18	86	191	266	197	0	0	0	0	0	3206	98.5	201	KC018202	SH183637.07FU	p:Zygomycota	c:Mortierellomycotina_cls_Incertae_sedis	o:Mortierellales	f:Mortierellaceae
OTU_127	50	975	0	0	1140	549	0	0	0	430	0	0	0	0	0	0	0	0	0	0	3144	99.5	200	GQ160037	SH180925.07FU	p:Ascomycota	c:Archaeorhizomycetes	o:Archaeorhizomycetales	f:Archaeorhizomycetaceae	Archaeorhizomyces
OTU_76	0	266	721	264	0	0	596	1255	33	0	5	0	0	0	0	0	0	0	0	0	3140	99	202	KC965680	SH208581.07FU	p:Ascomycota	c:Eurotiomycetes	o:Chaetothyriales
OTU_74	0	0	33	0	0	0	0	0	0	0	252	9	52	6	351	64	2040	200	116	0	3123	97.5	201	KF617245	SH214290.07FU
OTU_150	49	0	4	4	0	0	8	48	50	3	6	714	100	38	67	34	0	266	536	1170	3097	99.5	200	AB190400	SH196795.07FU	p:Ascomycota
OTU_91	0	0	2	91	0	2630	0	2	5	90	209	0	0	0	0	0	0	0	0	0	3029	99.5	200	EF434118	SH180025.07FU	p:Basidiomycota	c:Agaricomycetes	o:Sebacinales
OTU_42	0	46	0	30	0	4	0	0	5	2914	0	0	0	0	0	0	0	0	0	0	2999	92.5	200	KF296969	SH467143.07FU	p:Basidiomycota	c:Agaricomycetes	o:Thelephorales	f:Thelephoraceae	Tomentella
OTU_40	80	13	0	33	0	3	67	21	2730	6	0	0	4	2	4	0	10	25	0	0	2998	99	201	AB625592	SH195295.07FU	p:Ascomycota	c:Sordariomycetes	o:Sordariales	f:Chaetomiaceae	Humicola	s:Humicola_nigrescens_SH195295.07FU
OTU_105	0	0	0	0	0	0	0	6	2	0	0	1929	0	0	0	40	0	826	95	58	2956	100	200	AF033490	SH279517.07FU	p:Ascomycota	c:Eurotiomycetes	o:Eurotiales	f:Trichocomaceae	Penicillium	s:Penicillium_swiecickii_SH279517.07FU
OTU_333	23	150	49	144	139	65	46	163	83	87	106	118	89	76	67	87	323	189	401	536	2941	98.5	200	AY033087	SH204986.07FU	p:Ascomycota	c:Leotiomycetes	o:Helotiales	f:Vibrisseaceae	Phialocephala	s:Phialocephala_fortinii_SH204986.07FU
OTU_109	3	0	0	0	14	10	4	3	11	4	841	29	343	209	25	958	135	81	177	45	2892	99	200	KF617674	SH202695.07FU	p:Ascomycota
OTU_45	0	0	0	0	0	0	0	0	0	0	0	3	2450	261	0	0	0	0	0	0	2714	92	200	KF617412	SH018087.07FU	p:Ascomycota	c:Leotiomycetes
OTU_459	9	183	7	210	879	104	338	12	0	881	0	0	0	0	77	0	0	0	0	0	2700	98	200	KC457186	SH018521.07FU	p:Ascomycota	c:Leotiomycetes
OTU_509	0	0	56	0	0	0	0	0	19	2	0	57	0	270	16	994	12	426	465	380	2697	94.6	202	JN206384	SH188393.07FU	p:Zygomycota	c:Mucoromycotina_cls_Incertae_sedis	o:Mucorales	f:Umbelopsidaceae	Umbelopsis	s:Umbelopsis_gibberispora_SH188393.07FU
OTU_56	26	62	314	303	4	602	439	43	21	26	647	28	94	0	7	3	2	18	0	0	2639	96	200	HF947857	SH030360.07FU	p:Ascomycota	c:Leotiomycetes	o:Helotiales
OTU_95	0	0	0	0	0	0	0	0	0	0	0	50	2495	29	49	0	0	0	0	2	2625	99	200	UDB000375	SH220114.07FU	p:Basidiomycota	c:Agaricomycetes	o:Russulales	f:Russulaceae	Lactarius	s:Lactarius_torminosus_SH220114.07FU
OTU_321	204	37	0	161	660	566	62	202	506	173	0	2	8	0	6	0	0	0	0	0	2587	89.4	208	EU139140	SH016643.07FU	p:Ascomycota	c:Eurotiomycetes	o:Chaetothyriales	f:Herpotrichiellaceae	Rhinocladiella
OTU_48	0	1853	0	0	426	304	0	0	0	0	0	0	0	0	0	0	0	0	0	0	2583	79.5	200	KF800622	SH029138.07FU	p:Basidiomycota	c:Agaricomycetes	o:Polyporales
OTU_324	121	73	209	324	201	514	69	259	185	380	0	0	0	0	0	120	0	0	82	0	2537	99	200	KC489481	SH216098.07FU	p:Zygomycota	c:Mucoromycotina_cls_Incertae_sedis	o:Mucorales	f:Umbelopsidaceae	Umbelopsis
OTU_54	2421	0	0	0	0	0	11	0	0	0	0	0	0	0	0	0	0	0	0	0	2432	93.1	203	JQ346926	SH023325.07FU	p:Ascomycota	c:Eurotiomycetes	o:Chaetothyriales	f:Herpotrichiellaceae
OTU_55	0	3	13	2	0	17	0	11	2129	239	0	0	0	0	0	0	0	0	0	0	2414	99.5	200	HQ446017	SH027985.07FU	p:Ascomycota	c:Lecanoromycetes	o:Agyriales	f:Agyriaceae	Trapeliopsis
OTU_384	0	0	0	0	0	0	0	0	0	0	799	231	653	474	215	0	0	0	12	28	2412	92.6	202	HQ154329	SH201960.07FU	p:Basidiomycota	c:Agaricomycetes	o:Sebacinales	f:Sebacinaceae
OTU_73	0	0	0	0	0	0	0	0	0	0	0	0	1954	0	2	0	0	0	0	376	2332	94	201	AY268199	SH000287.07FU	p:Ascomycota	c:Leotiomycetes	o:Helotiales
OTU_144	21	2	2	0	1138	286	0	197	63	10	0	0	0	0	0	0	610	0	0	0	2329	98.3	181	KC437615	SH196845.07FU	p:Ascomycota	c:Lecanoromycetes	o:Peltigerales	f:Peltigeraceae	Peltigera	s:Peltigera_aphthosa_SH196845.07FU
OTU_157	7	71	0	98	0	0	1455	0	0	247	0	13	6	280	133	0	0	0	0	0	2310	95.5	200	EU625978	SH197473.07FU	p:Basidiomycota	c:Agaricomycetes	o:Sebacinales	f:Sebacinales_Group_B
OTU_160	54	196	40	281	19	35	11	70	38	13	233	104	832	15	322	8	22	8	0	0	2301	100	200	FJ475668	SH184189.07FU	p:Ascomycota	c:Dothideomycetes	o:Pleosporales	f:Sporormiaceae	Sporormiella
OTU_142	0	56	0	0	2149	81	0	0	0	5	0	2	0	0	3	0	0	0	0	0	2296	97.5	200	FJ552786	SH188478.07FU	p:Basidiomycota	c:Agaricomycetes	o:Agaricales	f:Cortinariaceae	Cortinarius
OTU_328	60	58	0	127	581	136	43	208	798	258	0	0	0	0	0	0	0	0	0	0	2269	96.5	200	HQ212020	SH182087.07FU	p:Ascomycota
OTU_246	11	181	175	112	0	0	0	0	0	127	13	16	9	253	680	0	633	0	0	0	2210	97.5	201	UDB020543	SH185114.07FU	p:Basidiomycota	c:Agaricomycetes	o:Agaricales	f:Clavariaceae	Clavaria
OTU_81	0	0	0	0	0	0	0	0	0	0	0	9	110	9	4	12	2031	34	0	0	2209	99.5	200	UDB011115	SH219855.07FU	p:Basidiomycota	c:Agaricomycetes	o:Russulales	f:Russulaceae	Russula	s:Russula_vinososordida_SH219855.07FU
OTU_460	109	152	172	413	443	230	120	145	240	128	20	0	17	2	0	0	0	8	0	0	2199	94.1	202	KC966354	SH023345.07FU	p:Ascomycota	c:Eurotiomycetes	o:Chaetothyriales
OTU_110	0	0	0	0	0	0	0	0	0	0	982	0	351	0	14	538	233	41	18	7	2184	100	200	HQ211730	SH195220.07FU	p:Ascomycota	c:Leotiomycetes	o:Helotiales	f:Hyaloscyphaceae
OTU_75	2039	0	0	0	0	0	0	0	140	0	0	0	0	0	0	0	0	0	0	0	2179	94	200	DQ974788	SH189523.07FU	p:Basidiomycota	c:Agaricomycetes	o:Thelephorales	f:Thelephoraceae
OTU_199	0	0	0	12	15	6	7	0	18	91	2	25	16	54	21	350	44	155	1349	12	2177	99	201	HQ211516	SH201647.07FU	p:Ascomycota	c:Leotiomycetes	o:Helotiales
OTU_218	11	603	58	48	354	95	537	53	0	197	0	0	0	0	74	0	113	0	0	0	2143	98.5	200	JQ420943	SH197477.07FU	p:Basidiomycota	c:Agaricomycetes	o:Sebacinales	f:Sebacinales_Group_B
OTU_151	1348	0	0	0	0	0	14	0	0	0	16	29	418	175	101	0	0	31	0	0	2132	100	200	JQ420956	SH201961.07FU	p:Basidiomycota	c:Agaricomycetes	o:Sebacinales	f:Sebacinales_Group_B
OTU_61	14	0	99	1865	93	24	0	0	0	0	0	0	2	25	0	0	0	0	0	0	2122	89.1	202	HQ625478	SH202674.07FU	p:Basidiomycota	c:Agaricomycetes
OTU_133	402	1177	0	405	0	0	0	61	0	0	0	0	0	0	0	0	0	0	0	0	2045	98	200	FJ553147	SH025750.07FU	p:Ascomycota	c:Geoglossomycetes	o:Geoglossales	f:Geoglossaceae
OTU_64	0	0	0	110	3	0	0	0	4	0	0	5	54	10	1818	0	0	0	0	0	2004	96	200	UDB002614	SH177996.07FU	p:Basidiomycota	c:Agaricomycetes	o:Thelephorales	f:Thelephoraceae
OTU_200	0	0	0	0	4	805	0	0	0	1183	0	0	0	0	0	0	0	0	0	0	1992	96	201	JQ393080	SH001692.07FU	p:Basidiomycota	c:Agaricomycetes	o:Agaricales	f:Inocybaceae	Inocybe
OTU_467	43	142	52	159	314	99	158	195	180	555	0	8	26	4	5	17	2	11	3	2	1975	98.5	200	AY268217	SH201607.07FU
OTU_185	34	16	0	40	0	13	0	24	0	11	426	303	344	180	258	0	73	249	0	0	1971	98	200	UDB002614	SH177996.07FU	p:Basidiomycota	c:Agaricomycetes	o:Thelephorales	f:Thelephoraceae
OTU_143	798	238	0	0	0	0	36	883	0	0	0	0	0	0	0	0	0	0	0	0	1955	93.5	200	UDB004090	SH006961.07FU	p:Basidiomycota	c:Agaricomycetes	o:Thelephorales	f:Thelephoraceae	Tomentella
OTU_154	0	530	329	149	749	0	50	61	0	78	0	0	0	0	0	0	0	0	0	0	1946	99.5	200	FJ475725	SH218292.07FU	p:Ascomycota	c:Leotiomycetes
OTU_186	0	0	992	0	0	0	0	0	0	0	99	11	257	233	22	6	0	247	76	0	1943	100	200	KC966301	SH208598.07FU	p:Ascomycota	c:Eurotiomycetes	o:Chaetothyriales	f:Herpotrichiellaceae
OTU_141	0	2	0	0	796	1032	0	0	0	102	0	0	0	0	0	0	0	0	0	0	1932	94	200	FJ152534	SH019739.07FU	p:Ascomycota	c:Leotiomycetes	o:Helotiales
OTU_225	70	76	0	961	0	0	426	34	11	3	0	46	29	139	109	0	0	2	0	2	1908	98.5	200	EF434000	SH185110.07FU	p:Basidiomycota	c:Agaricomycetes	o:Agaricales	f:Clavariaceae	Clavaria
OTU_31	49	56	222	139	622	79	89	284	78	19	0	31	9	82	79	7	17	28	0	3	1893	94	200	EU516794	SH193264.07FU	p:Ascomycota	c:Eurotiomycetes	o:Chaetothyriales	f:Herpotrichiellaceae	Cladophialophora
OTU_167	0	0	24	0	0	0	0	0	0	0	12	19	10	13	95	199	1310	38	102	37	1859	99	200	FJ475797	SH217841.07FU	p:Ascomycota	c:Eurotiomycetes	o:Chaetothyriales	f:Herpotrichiellaceae
OTU_168	425	0	0	164	1037	22	0	0	2	168	0	0	0	0	0	0	0	0	0	0	1818	97	201	JQ347018	SH214460.07FU	p:Ascomycota	c:Dothideomycetes	o:Hysteriales	f:Gloniaceae	Cenococcum
OTU_271	0	7	57	0	0	0	0	0	0	0	130	329	529	145	183	176	3	99	74	80	1812	99	201	HQ211577	SH181087.07FU	p:Ascomycota	c:Leotiomycetes	o:Leotiomycetes_ord_Incertae_sedis	f:Leotiomycetes_fam_Incertae_sedis	Meliniomyces
OTU_6	0	13	0	572	737	421	0	50	16	0	0	0	0	0	0	0	0	0	0	0	1809	95.5	200	JX392820	SH009021.07FU	p:Basidiomycota	c:Agaricomycetes	o:Trechisporales	f:Hydnodontaceae	Trechispora
OTU_219	0	0	0	0	0	0	0	0	0	0	69	974	329	37	394	0	0	0	0	0	1803	96.5	200	JQ421000	SH083523.07FU	p:Basidiomycota	c:Agaricomycetes	o:Sebacinales	f:Sebacinales_Group_B
OTU_163	0	0	0	0	3	0	489	0	0	0	0	2	0	718	74	0	516	0	0	0	1802	93.7	207	JQ666324	SH188515.07FU	p:Basidiomycota	c:Agaricomycetes	o:Agaricales	f:Cortinariaceae
OTU_177	20	167	4	150	336	50	50	174	658	181	0	0	0	3	0	0	0	7	0	0	1800	87.7	203	FR682264	SH020620.07FU	p:Ascomycota	c:Eurotiomycetes	o:Chaetothyriales
OTU_137	0	0	0	0	0	0	0	0	0	0	0	0	0	50	0	186	1460	0	95	8	1799	100	170	FM172765	SH181089.07FU	p:Ascomycota	c:Leotiomycetes
OTU_124	0	0	0	0	0	0	0	0	0	0	0	16	19	105	247	53	1281	15	4	40	1780	94.6	202	KF537250	SH186362.07FU	p:Basidiomycota	c:Agaricomycetes	o:Agaricales	f:Mycenaceae	Mycena	s:Mycena_seminau_SH186362.07FU
OTU_174	0	31	0	55	27	47	14	30	1394	151	0	4	0	0	0	0	2	0	7	17	1779	99.5	201	FJ197893	SH198206.07FU	p:Ascomycota	c:Sordariomycetes	o:Xylariales	f:Amphisphaeriaceae
OTU_83	0	0	1550	0	0	0	0	0	0	0	196	0	0	7	5	0	0	0	0	0	1758	97	200	KF617470	SH030364.07FU	p:Ascomycota	c:Leotiomycetes	o:Helotiales
OTU_428	34	324	0	196	29	207	611	222	14	85	35	0	0	0	0	0	0	0	0	0	1757	97	200	HQ260097	SH023347.07FU	p:Ascomycota	c:Eurotiomycetes	o:Chaetothyriales
OTU_89	0	3	3	0	0	0	0	7	0	0	166	92	298	276	84	139	144	357	13	168	1750	100	200	HQ211571	SH180114.07FU	p:Zygomycota	c:Mortierellomycotina_cls_Incertae_sedis	o:Mortierellales	f:Mortierellaceae
OTU_194	0	0	0	0	0	0	0	0	0	0	0	33	1018	156	537	0	0	0	0	0	1744	93.1	202	KF297183	SH018096.07FU	p:Ascomycota	c:Leotiomycetes
OTU_252	0	76	0	736	115	216	33	50	9	254	228	0	0	0	0	0	0	0	0	0	1717	100	200	KC456855	SH179995.07FU	p:Basidiomycota	c:Agaricomycetes	o:Sebacinales
OTU_119	0	0	73	0	0	0	0	0	0	0	95	7	97	4	116	0	1287	5	2	0	1686	94.5	201	JQ420962	SH179096.07FU	p:Basidiomycota	c:Agaricomycetes	o:Sebacinales	f:Sebacinales_Group_B
OTU_2370	40	326	440	141	19	177	149	320	13	16	31	0	0	3	0	0	2	2	0	0	1679	96.5	200	KF617290	SH182152.07FU	p:Ascomycota
OTU_215	0	0	0	0	9	10	24	90	58	25	31	3	33	41	40	49	1234	10	0	7	1664	99.5	201	FJ553066	SH219610.07FU	p:Ascomycota	c:Dothideomycetes	o:Venturiales	f:Venturiaceae
OTU_197	0	0	0	0	0	0	0	0	0	0	0	0	0	0	0	448	0	21	1181	2	1652	96.5	201	AF062807	SH216999.07FU	p:Ascomycota	c:Leotiomycetes	o:Leotiomycetes_ord_Incertae_sedis	f:Myxotrichaceae	Oidiodendron	s:Oidiodendron_tenuissimum_SH216999.07FU
OTU_213	112	1010	500	6	2	0	0	3	0	0	0	0	0	0	0	0	0	0	0	0	1633	99	201	EU292457	SH203866.07FU	p:Ascomycota	c:Archaeorhizomycetes	o:Archaeorhizomycetales	f:Archaeorhizomycetaceae	Archaeorhizomyces
OTU_245	192	132	39	123	481	178	0	2	29	403	0	0	0	0	0	4	0	37	0	0	1620	98	200	AB476495	SH218284.07FU	p:Ascomycota	c:Leotiomycetes	o:Helotiales
OTU_251	0	0	0	0	0	0	0	0	0	0	43	309	92	538	248	42	48	147	68	75	1610	100	200	HQ211515	SH185973.07FU	p:Zygomycota	c:Mortierellomycotina_cls_Incertae_sedis	o:Mortierellales	f:Mortierellaceae
OTU_149	517	0	0	0	0	0	19	40	851	173	0	0	0	0	0	0	0	0	0	0	1600	100	186	GQ907137	SH003897.07FU	p:Basidiomycota	c:Agaricomycetes	o:Sebacinales	f:Sebacinaceae
OTU_325	29	154	44	41	526	202	38	197	194	64	12	22	5	7	5	0	3	48	4	2	1597	73.8	202	EF373563	SH005236.07FU	p:Ascomycota	c:Lecanoromycetes
OTU_270	39	175	0	127	311	86	82	73	0	698	0	0	0	0	0	0	0	0	0	0	1591	98	203	GU256952	SH019741.07FU	p:Ascomycota	c:Leotiomycetes	o:Helotiales
OTU_183	0	2	0	95	0	0	0	0	1494	0	0	0	0	0	0	0	0	0	0	0	1591	97.5	200	JX630535	SH177804.07FU	p:Basidiomycota	c:Agaricomycetes	o:Thelephorales	f:Thelephoraceae
OTU_263	0	0	0	0	0	0	0	0	0	0	0	532	177	479	399	0	0	0	0	0	1587	95.5	200	JN889808	SH203868.07FU	p:Ascomycota	c:Archaeorhizomycetes	o:Archaeorhizomycetales	f:Archaeorhizomycetaceae	Archaeorhizomyces
OTU_255	0	2	0	0	416	718	0	6	0	431	0	0	0	0	0	0	0	0	0	0	1573	90.4	209	HQ211947	SH196066.07FU	p:Basidiomycota	c:Agaricomycetes	o:Agaricales	f:Clavariaceae
OTU_80	0	0	1531	0	0	0	0	31	0	0	0	0	0	0	0	0	0	0	0	0	1562	93.6	204	GQ160174	SH020460.07FU	p:Ascomycota	c:Eurotiomycetes	o:Chaetothyriales	f:Herpotrichiellaceae	Capronia
OTU_217	8	85	3	627	0	136	614	79	0	0	0	0	0	0	0	0	0	0	0	0	1552	97.5	200	AM260904	SH032676.07FU	p:Ascomycota	c:Leotiomycetes	o:Helotiales
OTU_230	0	0	20	0	0	0	0	4	0	0	97	16	104	86	163	81	547	190	48	174	1530	98	202	HQ211500	SH185974.07FU	p:Zygomycota	c:Mortierellomycotina_cls_Incertae_sedis	o:Mortierellales	f:Mortierellaceae
OTU_123	6	0	15	2	0	0	3	27	20	0	0	101	0	0	0	275	0	235	763	47	1494	94.1	203	KC237379	SH184963.07FU	p:Ascomycota	c:Sordariomycetes	o:Hypocreales	f:Ophiocordycipitaceae
OTU_289	14	5	11	47	47	258	32	88	179	36	150	110	16	203	220	0	56	8	2	0	1482	97.5	200	KF815640	SH214164.07FU	p:Ascomycota	c:Dothideomycetes	o:Capnodiales
OTU_156	141	948	0	141	0	99	120	0	0	0	25	0	0	0	0	0	0	0	0	0	1474	87.6	201	HF947860	SH218294.07FU	p:Ascomycota	c:Leotiomycetes	o:Helotiales
OTU_357	23	33	0	256	195	134	36	19	512	259	0	0	0	0	0	0	0	0	0	0	1467	97	201	EU516979	SH019199.07FU	p:Ascomycota	c:Dothideomycetes	o:Capnodiales
OTU_368	2	335	37	117	202	108	34	174	102	352	0	0	0	0	0	0	0	0	0	0	1463	95	201	FJ553396	SH208590.07FU	p:Ascomycota	c:Eurotiomycetes	o:Chaetothyriales	f:Herpotrichiellaceae
OTU_125	0	0	0	0	1457	0	0	0	0	0	0	0	0	0	0	0	0	0	0	0	1457	77.3	207	AM882808	SH174193.07FU	p:Basidiomycota	c:Agaricomycetes	o:Agaricales	f:Inocybaceae
OTU_363	0	0	0	0	0	0	0	0	0	0	481	131	197	96	28	29	240	126	83	3	1414	96.5	202	AM260854	SH184441.07FU	p:Ascomycota	c:Leotiomycetes	o:Helotiales
OTU_578	77	10	652	475	0	0	140	56	2	0	0	0	0	0	0	0	0	0	0	0	1412	89.3	205	JF691171	SH030358.07FU	p:Ascomycota	c:Leotiomycetes	o:Helotiales
OTU_2354	11	4	0	340	6	310	637	2	4	91	0	0	0	2	0	0	4	0	0	0	1411	96.5	200	KF617659	SH203524.07FU	p:Ascomycota	c:Leotiomycetes	o:Helotiales
OTU_272	490	0	0	6	0	3	0	160	454	4	95	35	0	5	18	45	14	49	0	4	1382	100	200	KF800505	SH215823.07FU
OTU_401	0	0	0	0	0	0	0	0	0	0	0	43	33	15	37	677	346	11	195	20	1377	96	200	HQ157840	SH181081.07FU	p:Ascomycota	c:Leotiomycetes
OTU_411	77	91	31	116	338	90	64	146	254	38	14	25	9	4	10	0	3	34	21	2	1367	95	201	KC966354	SH023345.07FU	p:Ascomycota	c:Eurotiomycetes	o:Chaetothyriales
OTU_140	0	27	44	0	1129	0	86	64	0	0	0	0	0	0	0	0	0	0	0	0	1350	99.5	200	KF617982	SH027017.07FU	p:Basidiomycota	c:Agaricomycetes	o:Auriculariales
OTU_318	18	47	44	522	67	241	66	98	5	236	0	0	0	0	0	0	0	0	0	0	1344	86.5	200	HQ022030	SH014661.07FU	p:Ascomycota	c:Sordariomycetes	o:Hypocreales
OTU_51	0	0	0	0	0	0	0	0	0	0	0	388	14	2	5	69	2	15	208	631	1334	99	201	DQ083011	SH229375.07FU	p:Ascomycota	c:Sordariomycetes	o:Hypocreales	f:Hypocreaceae	Hypocrea	s:Hypocrea_stellata_SH229375.07FU
OTU_373	48	30	18	80	256	313	121	100	269	82	0	0	2	0	2	3	0	0	0	0	1324	99.5	201	JF424280	SH214187.07FU	p:Ascomycota	c:Dothideomycetes	o:Capnodiales
OTU_262	30	0	0	0	0	0	2	0	0	0	11	57	42	428	177	111	33	193	203	12	1299	100	200	EU292449	SH182180.07FU	p:Basidiomycota	c:Tremellomycetes	o:Cystofilobasidiales	f:Cystofilobasidiales_fam_Incertae_sedis	Syzygospora
OTU_2401	0	0	0	0	0	0	0	0	0	0	0	154	586	262	294	0	0	0	0	0	1296	97	200	HQ212020	SH182087.07FU	p:Ascomycota
OTU_349	2	32	0	606	219	8	28	0	0	0	38	3	10	242	93	0	2	0	0	0	1283	100	200	UDB021419	SH135194.07FU	p:Basidiomycota	c:Agaricomycetes	o:Agaricales	f:Cortinariaceae	Cortinarius	s:Cortinarius_croceus_SH135194.07FU
OTU_260	606	0	0	244	0	0	394	19	0	0	0	0	0	0	0	0	0	0	0	0	1263	86.6	201	EU139154	SH207472.07FU	p:Ascomycota	c:Eurotiomycetes	o:Chaetothyriales	f:Herpotrichiellaceae	Capronia
OTU_248	280	0	0	7	14	134	39	79	131	0	0	0	3	0	33	7	490	40	2	0	1259	99.5	201	FJ440882	SH214459.07FU	p:Ascomycota	c:Dothideomycetes	o:Hysteriales	f:Gloniaceae	Cenococcum
OTU_220	0	0	0	0	0	0	0	0	0	0	0	0	0	888	16	0	347	0	0	0	1251	97.9	191	UDB002222	SH197819.07FU	p:Basidiomycota	c:Agaricomycetes	o:Agaricales	f:Cortinariaceae
OTU_198	185	79	0	290	629	0	2	0	55	0	0	0	0	0	0	0	0	0	0	0	1240	100	200	KF617860	SH177919.07FU	p:Basidiomycota	c:Agaricomycetes	o:Thelephorales	f:Thelephoraceae
OTU_164	0	0	19	0	0	2	0	0	0	0	57	20	67	35	82	56	835	23	19	12	1227	99	200	GU256953	SH205746.07FU	p:Ascomycota	c:Leotiomycetes	o:Helotiales
OTU_100	0	0	0	0	0	0	0	0	1220	0	0	0	0	0	0	0	0	0	0	0	1220	86.7	203	FJ664831	SH199742.07FU	p:Ascomycota	c:Eurotiomycetes	o:Verrucariales	f:Verrucariaceae	Verrucaria	s:Verrucaria_anziana_SH199742.07FU
OTU_338	48	2	0	69	0	191	428	2	37	292	59	4	50	0	36	0	0	0	0	0	1218	97.9	195	AF486119	SH214265.07FU	p:Ascomycota	c:Leotiomycetes	o:Helotiales	f:Helotiales_fam_Incertae_sedis	Cadophora	s:Cadophora_finlandica_SH214265.07FU
OTU_208	0	129	0	33	540	68	28	279	36	103	0	0	0	0	0	0	0	0	0	0	1216	95	201	HQ021838	SH203526.07FU	p:Ascomycota	c:Leotiomycetes	o:Helotiales
OTU_295	0	0	0	0	0	0	0	0	0	0	0	2	603	45	441	0	124	0	0	0	1215	91.6	202	HQ850131	SH027889.07FU	p:Ascomycota	c:Lecanoromycetes	o:Acarosporales	f:Acarosporaceae	Acarospora
OTU_147	23	0	0	0	0	0	0	0	0	0	1188	0	0	0	0	0	0	0	0	0	1211	85	200	JN889860	SH180924.07FU	p:Ascomycota	c:Archaeorhizomycetes	o:Archaeorhizomycetales	f:Archaeorhizomycetaceae	Archaeorhizomyces
OTU_118	0	3	0	0	0	0	0	0	0	0	0	12	4	34	23	25	1080	8	10	8	1207	90.5	201	KC966206	SH002110.07FU	p:Ascomycota	c:Leotiomycetes	o:Leotiomycetes_ord_Incertae_sedis	f:Leotiomycetes_fam_Incertae_sedis	Meliniomyces
OTU_403	0	0	0	413	0	0	514	0	272	0	0	0	0	0	0	0	0	2	0	0	1201	100	200	DQ102671	SH188476.07FU	p:Basidiomycota	c:Agaricomycetes	o:Agaricales	f:Cortinariaceae	Cortinarius	s:Cortinarius_saniosus_SH188476.07FU
OTU_249	0	13	13	147	485	0	400	86	5	3	0	4	0	0	0	0	33	11	0	0	1200	90	201	KF617659	SH203524.07FU	p:Ascomycota	c:Leotiomycetes	o:Helotiales
OTU_427	0	0	0	0	0	0	0	0	3	0	0	2	0	0	0	258	0	102	444	391	1200	95.1	203	KF039895	SH183331.07FU	p:Ascomycota	c:Leotiomycetes	o:Leotiomycetes_ord_Incertae_sedis	f:Leotiomycetes_fam_Incertae_sedis	Geomyces	s:Geomyces_auratus_SH183331.07FU
OTU_307	0	0	0	0	0	0	0	0	0	0	891	96	0	68	79	0	0	0	0	63	1197	91.6	202	KF297183	SH018096.07FU	p:Ascomycota	c:Leotiomycetes
OTU_112	0	0	0	0	0	0	0	0	0	0	0	0	4	0	70	0	1114	0	0	0	1188	96.5	201	EU625978	SH197473.07FU	p:Basidiomycota	c:Agaricomycetes	o:Sebacinales	f:Sebacinales_Group_B
OTU_257	14	440	209	446	0	4	27	20	4	17	0	0	0	0	0	0	0	0	0	0	1181	99	201	EU113187	SH215930.07FU
OTU_114	0	0	0	0	0	0	0	0	0	0	376	15	430	63	279	0	0	12	0	0	1175	100	200	UDB011117	SH186207.07FU	p:Basidiomycota	c:Agaricomycetes	o:Russulales	f:Russulaceae	Russula	s:Russula_renidens_SH186207.07FU
OTU_5	0	0	0	0	0	0	0	0	0	0	0	0	102	0	407	0	649	0	0	0	1158	99.5	200	EU697245	SH217262.07FU	p:Basidiomycota	c:Agaricomycetes	o:Agaricales	f:Mycenaceae	Mycena
OTU_239	0	0	0	0	0	0	0	0	0	0	518	50	36	46	79	12	312	76	19	0	1148	100	200	HQ211712	SH180002.07FU	p:Basidiomycota	c:Agaricomycetes	o:Sebacinales	f:Sebacinaceae
OTU_190	0	57	0	0	19	32	0	0	0	1036	0	0	0	0	0	0	0	0	0	0	1144	98	200	UDB003315	SH189365.07FU	p:Basidiomycota	c:Agaricomycetes	o:Thelephorales	f:Thelephoraceae	Tomentella	s:Tomentella_terrestris_SH189365.07FU
OTU_563	0	0	0	0	0	0	0	0	0	0	75	22	443	357	238	0	0	0	0	3	1138	97.5	200	HQ212020	SH182087.07FU	p:Ascomycota
OTU_99	0	0	0	0	0	0	0	0	0	0	0	240	0	0	0	15	4	153	278	447	1137	100	200	AF033406	SH182506.07FU	p:Ascomycota	c:Eurotiomycetes	o:Eurotiales	f:Trichocomaceae	Penicillium	s:Penicillium_lividum_SH182506.07FU
OTU_297	0	0	0	0	5	0	0	0	0	1129	0	0	0	0	0	0	0	0	0	0	1134	93.5	200	HQ604322	SH176520.07FU	p:Basidiomycota	c:Agaricomycetes	o:Agaricales	f:Inocybaceae	Inocybe
OTU_139	0	0	173	0	3	0	2	0	0	0	0	0	0	0	0	9	944	0	0	0	1131	100	200	HQ625478	SH202674.07FU	p:Basidiomycota	c:Agaricomycetes
OTU_188	0	6	0	0	0	0	0	4	0	1118	0	0	0	0	0	0	0	0	0	0	1128	98	200	GU211939	SH003321.07FU	p:Basidiomycota	c:Agaricomycetes	o:Sebacinales
OTU_296	4	40	0	92	333	233	22	18	185	187	0	0	3	0	0	0	0	0	0	0	1117	93.4	181	KF274326	SH017400.07FU
OTU_111	0	9	106	79	5	3	37	6	2	0	0	0	87	749	16	0	0	0	0	15	1114	92.5	201	EF373581	SH193240.07FU	p:Ascomycota	c:Eurotiomycetes	o:Chaetothyriales
OTU_172	0	0	0	0	69	724	0	0	321	0	0	0	0	0	0	0	0	0	0	0	1114	100	200	UDB007954	SH029713.07FU	p:Basidiomycota	c:Agaricomycetes	o:Thelephorales	f:Thelephoraceae	Tomentella
OTU_166	0	51	5	6	26	0	0	18	0	0	623	0	7	32	0	32	0	0	309	0	1109	95	202	HQ211764	SH181101.07FU	p:Ascomycota	c:Leotiomycetes	o:Helotiales
OTU_426	0	0	0	0	0	0	0	0	0	0	772	2	322	2	5	0	0	5	0	0	1108	87.8	205	HM035079	SH187726.07FU	p:Basidiomycota	c:Agaricomycetes	o:Agaricales	f:Strophariaceae	Psilocybe	s:Psilocybe_montana_SH187726.07FU
OTU_216	7	0	514	6	0	0	21	551	5	0	0	0	0	0	0	0	0	0	0	0	1104	92.1	203	KC965680	SH208581.07FU	p:Ascomycota	c:Eurotiomycetes	o:Chaetothyriales
OTU_145	0	1096	0	0	0	0	0	0	0	0	0	0	0	0	0	0	0	0	0	0	1096	100	200	HQ211921	SH218288.07FU	p:Ascomycota	c:Leotiomycetes
OTU_543	0	0	31	2	0	0	0	0	0	0	83	122	61	190	103	128	44	123	178	29	1094	100	200	FJ554384	SH174320.07FU	p:Ascomycota	c:Leotiomycetes	o:Helotiales
OTU_195	0	11	0	181	0	30	194	0	0	659	13	0	0	0	0	0	0	0	0	0	1088	98.5	201	KF617608	SH016535.07FU
OTU_885	70	95	0	90	164	121	49	78	322	75	0	0	0	0	5	0	0	10	0	0	1079	94.5	201	HQ212020	SH182087.07FU	p:Ascomycota
OTU_417	195	12	0	100	268	48	88	24	276	41	0	0	0	0	0	0	0	0	0	0	1052	97.5	201	EU754974	SH016853.07FU	p:Ascomycota	c:Dothideomycetes	o:Capnodiales
OTU_376	0	6	34	29	418	123	156	177	37	71	0	0	0	0	0	0	0	0	0	0	1051	98.5	201	UDB020708	SH201642.07FU	p:Ascomycota	c:Leotiomycetes	o:Helotiales
OTU_130	0	0	0	0	0	0	1042	0	0	0	0	0	0	0	0	0	0	0	0	0	1042	95.5	200	FJ196975	SH189522.07FU	p:Basidiomycota	c:Agaricomycetes	o:Thelephorales	f:Thelephoraceae
OTU_242	5	0	0	0	0	0	482	553	0	0	0	0	0	0	0	0	0	0	0	0	1040	98	203	JN032532	SH023324.07FU	p:Ascomycota	c:Eurotiomycetes	o:Chaetothyriales
OTU_311	0	0	0	0	0	0	0	0	0	0	1002	0	23	0	8	0	0	0	0	0	1033	96	200	AY669658	SH188562.07FU	p:Basidiomycota	c:Agaricomycetes	o:Agaricales	f:Cortinariaceae	Cortinarius
OTU_293	0	53	156	0	0	0	0	0	0	0	0	0	7	110	101	0	596	0	0	0	1023	99.5	200	FJ475624	SH197469.07FU	p:Basidiomycota	c:Agaricomycetes	o:Sebacinales
OTU_347	0	0	0	0	0	0	0	0	0	0	22	131	104	397	255	7	8	53	28	16	1021	99	202	FJ475732	SH196224.07FU	p:Ascomycota	c:Leotiomycetes	o:Helotiales	f:Dermateaceae
OTU_280	0	0	0	0	0	0	0	0	0	0	5	293	19	381	48	7	12	174	26	56	1021	99.5	200	KF617378	SH005082.07FU
OTU_396	34	15	0	26	316	151	31	72	295	70	0	0	0	0	3	0	2	0	0	0	1015	94	201	KC876147	SH213264.07FU	p:Ascomycota	c:Eurotiomycetes	o:Chaetothyriales	f:Herpotrichiellaceae
OTU_301	0	0	0	54	34	39	0	3	746	122	0	2	0	0	0	0	0	0	0	0	1000	99.5	200	JQ759224	SH203402.07FU	p:Ascomycota	c:Sordariomycetes
OTU_204	0	0	3	10	52	0	2	0	2	0	67	0	0	832	30	0	0	0	0	0	998	97	202	DQ001277	SH032303.07FU	p:Ascomycota	c:Lecanoromycetes	o:Lecanorales	f:Cladoniaceae	Cladonia
OTU_102	0	0	0	0	0	0	0	0	0	0	0	556	2	0	2	23	0	101	298	13	995	100	200	AY373933	SH207148.07FU	p:Ascomycota	c:Eurotiomycetes	o:Eurotiales	f:Trichocomaceae	Penicillium	s:Penicillium_spinulosum_SH207148.07FU
OTU_275	131	34	0	52	136	0	4	47	552	33	0	0	0	0	0	0	0	0	0	0	989	94	200	FR682264	SH020620.07FU	p:Ascomycota	c:Eurotiomycetes	o:Chaetothyriales
OTU_655	0	0	51	0	0	0	0	8	39	0	14	53	12	76	66	136	23	123	71	313	985	98	200	EF031112	SH193938.07FU	p:Zygomycota	c:Mortierellomycotina_cls_Incertae_sedis	o:Mortierellales	f:Mortierellaceae
OTU_50	44	863	0	0	0	0	0	72	5	0	0	0	0	0	0	0	0	0	0	0	984	96	202	JQ272346	SH023326.07FU	p:Ascomycota	c:Eurotiomycetes	o:Chaetothyriales
OTU_233	57	221	4	41	5	114	66	331	6	139	0	0	0	0	0	0	0	0	0	0	984	100	200	JQ666600	SH217001.07FU	p:Ascomycota	c:Leotiomycetes	o:Leotiomycetes_ord_Incertae_sedis	f:Myxotrichaceae	Oidiodendron
OTU_547	140	64	0	0	166	34	34	0	477	58	0	0	0	0	0	0	0	0	0	0	973	100	200	FJ553503	SH180011.07FU	p:Basidiomycota	c:Agaricomycetes	o:Sebacinales	f:Sebacinaceae
OTU_234	0	0	0	0	0	0	0	0	0	966	0	0	0	0	0	0	0	0	0	0	966	92	200	JQ420990	SH201955.07FU	p:Basidiomycota	c:Agaricomycetes	o:Sebacinales	f:Sebacinales_Group_B
OTU_138	24	0	0	0	919	22	0	0	0	0	0	0	0	0	0	0	0	0	0	0	965	97	200	DQ974772	SH177791.07FU	p:Basidiomycota	c:Agaricomycetes	o:Thelephorales	f:Thelephoraceae
OTU_329	0	0	0	0	0	0	0	0	0	0	182	0	93	124	544	0	0	0	0	0	943	97.5	202	HQ604380	SH180352.07FU	p:Basidiomycota	c:Agaricomycetes	o:Agaricales	f:Inocybaceae	Inocybe
OTU_247	0	0	0	9	0	0	0	23	0	0	87	12	0	4	690	14	57	2	36	0	934	95.5	202	HM240053	SH181099.07FU	p:Ascomycota	c:Leotiomycetes
OTU_1021	0	7	64	11	17	0	6	15	3	0	61	23	60	42	142	153	134	98	53	44	933	99	201	FJ475736	SH193238.07FU	p:Ascomycota	c:Eurotiomycetes	o:Chaetothyriales	f:Herpotrichiellaceae	Cladophialophora
OTU_415	0	60	0	191	297	182	31	21	86	63	0	0	0	0	0	0	0	0	0	0	931	94	201	KC457267	SH193233.07FU	p:Ascomycota	c:Eurotiomycetes	o:Chaetothyriales	f:Herpotrichiellaceae
OTU_284	0	0	580	0	0	0	181	0	0	0	0	0	0	0	0	0	6	7	146	0	920	100	200	KC966319	SH004614.07FU
OTU_212	603	0	0	0	0	0	0	0	0	0	3	10	41	53	33	0	0	174	0	0	917	98	203	JQ791162	SH177971.07FU	p:Basidiomycota	c:Agaricomycetes	o:Thelephorales	f:Thelephoraceae
OTU_517	0	0	0	0	0	0	0	0	0	0	0	85	188	123	516	0	0	0	0	0	912	95	202	HQ850092	SH179095.07FU	p:Basidiomycota	c:Agaricomycetes	o:Sebacinales	f:Sebacinales_Group_B
OTU_175	20	199	0	428	0	41	70	132	3	2	0	0	0	0	0	0	0	0	0	0	895	97	201	HQ260210	SH023353.07FU
OTU_407	0	671	0	150	8	0	64	0	0	0	0	0	0	0	0	0	0	0	0	0	893	92.5	200	HQ604311	SH190702.07FU	p:Basidiomycota	c:Agaricomycetes	o:Agaricales	f:Inocybaceae	Inocybe
OTU_266	0	36	0	0	0	0	0	0	0	0	133	0	27	0	2	0	687	0	0	8	893	99.5	200	KF617695	SH180027.07FU	p:Basidiomycota	c:Agaricomycetes	o:Sebacinales
OTU_341	0	0	0	0	228	0	175	2	29	457	0	0	0	0	0	0	0	0	0	0	891	97.5	200	JX195337	SH012228.07FU	p:Ascomycota	c:Lecanoromycetes	o:Peltigerales	f:Peltigeraceae	Peltigera
OTU_259	7	23	15	41	443	63	0	34	67	21	18	60	24	33	17	0	15	4	4	0	889	99	200	JN572902	SH175891.07FU	p:Basidiomycota	c:Agaricomycetes	o:Agaricales	f:Agaricaceae	Lycoperdon	s:Lycoperdon_rupicola_SH175891.07FU
OTU_184	0	0	0	0	2	0	0	0	0	0	2	21	0	33	829	0	0	0	0	0	887	96.5	202	KC966107	SH003835.07FU
OTU_103	0	0	0	0	0	0	0	0	0	0	488	28	23	23	164	64	21	22	41	0	874	98	200	KC965404	SH181990.07FU	p:Basidiomycota	c:Tremellomycetes	o:Tremellales	f:Tremellales_fam_Incertae_sedis	Cryptococcus
OTU_241	0	0	0	0	0	0	855	0	0	0	0	2	8	0	3	0	2	0	0	0	870	95	201	KC965443	SH019291.07FU	p:Basidiomycota	c:Agaricomycetes	o:Agaricales	f:Cortinariaceae	Cortinarius
OTU_304	0	0	2	9	0	0	0	2	2	0	13	12	25	35	696	2	60	0	0	12	870	100	200	FR682185	SH185814.07FU	p:Basidiomycota	c:Agaricomycetes	o:Agaricales	f:Entolomataceae	Entoloma
OTU_466	71	9	3	111	307	69	41	74	61	78	0	2	0	0	36	0	0	0	0	0	862	97.5	202	FJ553302	SH181116.07FU	p:Ascomycota	c:Leotiomycetes	o:Leotiomycetes_ord_Incertae_sedis	f:Leotiomycetes_fam_Incertae_sedis	Meliniomyces
OTU_806	5	23	0	0	0	0	0	17	0	0	89	55	67	226	210	0	151	0	8	9	860	97	201	KF617695	SH180027.07FU	p:Basidiomycota	c:Agaricomycetes	o:Sebacinales
OTU_238	0	0	0	0	0	0	0	2	0	0	0	18	0	0	0	476	0	127	214	19	856	96	201	DQ645805	SH107619.07FU	p:Ascomycota	c:Eurotiomycetes	o:Eurotiales	f:Trichocomaceae	Penicillium	s:Penicillium_neocrassum_SH107619.07FU
OTU_171	853	0	0	0	0	0	0	0	0	0	0	0	0	0	0	0	0	0	0	0	853	91	200	DQ672271	SH190265.07FU	p:Basidiomycota	c:Agaricomycetes	o:Agaricales	f:Entolomataceae	Clitopilus
OTU_104	48	778	24	0	0	0	0	0	0	0	0	0	0	0	0	0	0	0	0	0	850	98.5	200	HQ445999	SH023342.07FU	p:Ascomycota	c:Eurotiomycetes	o:Chaetothyriales
OTU_346	0	0	0	0	0	0	0	0	0	0	322	211	53	24	17	7	205	11	0	0	850	99	201	HQ211530	SH181572.07FU	p:Ascomycota	c:Sordariomycetes
OTU_165	0	0	0	0	0	0	0	0	0	0	0	0	0	0	0	2	847	0	0	0	849	89.2	203	KC965686	SH184447.07FU	p:Ascomycota	c:Leotiomycetes	o:Helotiales	f:Helotiaceae	Articulospora
OTU_176	0	0	0	0	0	0	0	0	0	0	0	0	0	0	0	21	0	753	72	0	846	95.5	200	UDB020668	SH208733.07FU	p:Ascomycota	c:Leotiomycetes	o:Helotiales
OTU_221	38	0	0	0	45	148	25	97	193	167	0	20	34	3	75	0	0	0	0	0	845	94.5	201	JN859270	SH198117.07FU	p:Ascomycota	c:Leotiomycetes	o:Helotiales
OTU_409	0	119	0	87	0	487	119	0	33	0	0	0	0	0	0	0	0	0	0	0	845	97.5	200	GQ907074	SH022845.07FU	p:Basidiomycota	c:Agaricomycetes	o:Sebacinales
OTU_169	0	0	0	0	0	0	17	825	0	0	0	0	0	0	0	0	0	2	0	0	844	96.5	200	JF433018	SH205063.07FU	p:Basidiomycota	c:Tremellomycetes	o:Tremellales	f:Tremellales_fam_Incertae_sedis	Cryptococcus
OTU_548	2	0	0	0	236	208	219	158	20	0	0	0	0	0	0	0	0	0	0	0	843	79.4	204	JQ760756	SH217106.07FU	p:Ascomycota	c:Sordariomycetes	o:Xylariales
OTU_244	0	0	0	0	0	0	0	0	843	0	0	0	0	0	0	0	0	0	0	0	843	99	200	AB669679	SH179996.07FU	p:Basidiomycota	c:Agaricomycetes	o:Sebacinales	f:Sebacinaceae
OTU_178	0	0	0	0	0	0	0	0	0	0	0	59	5	0	772	0	0	4	0	0	840	98	200	EF433990	SH177827.07FU	p:Basidiomycota	c:Agaricomycetes	o:Thelephorales	f:Thelephoraceae	Tomentella
OTU_351	0	0	0	839	0	0	0	0	0	0	0	0	0	0	0	0	0	0	0	0	839	70.1	211	HQ446091	SH014397.07FU	p:Basidiomycota	c:Agaricomycetes	o:Agaricales	f:Clavariaceae	Clavulinopsis
OTU_158	0	0	0	0	0	0	0	0	0	0	0	0	0	0	3	0	834	0	0	2	839	92.6	202	HQ211773	SH179093.07FU	p:Basidiomycota	c:Agaricomycetes	o:Sebacinales	f:Sebacinales_Group_B
OTU_267	0	791	0	17	3	0	3	18	0	0	0	0	0	0	0	0	0	0	0	0	832	95	200	JX042713	SH010472.07FU	p:Basidiomycota	c:Agaricomycetes	o:Agaricales	f:Entolomataceae	Clitopilus
OTU_181	0	44	4	679	0	0	103	0	0	0	0	0	0	0	0	0	0	0	0	0	830	96	201	HQ211921	SH218288.07FU	p:Ascomycota	c:Leotiomycetes
OTU_372	0	0	425	0	0	0	0	0	0	0	52	0	0	0	57	57	2	23	205	0	821	96	200	JQ272424	SH214289.07FU	p:Ascomycota	c:Leotiomycetes	o:Helotiales	f:Helotiaceae	Rhizoscyphus
OTU_182	0	0	0	0	0	0	0	809	0	0	0	0	0	0	0	0	0	0	0	0	809	94.5	200	UDB003327	SH177799.07FU	p:Basidiomycota	c:Agaricomycetes	o:Thelephorales	f:Thelephoraceae	Tomentella	s:Tomentella_coerulea_SH177799.07FU
OTU_211	13	0	0	203	80	15	16	407	0	0	0	0	0	0	0	0	74	0	0	0	808	100	200	JF519397	SH223367.07FU	p:Basidiomycota	c:Agaricomycetes	o:Agaricales
OTU_404	0	0	0	0	0	0	0	0	0	0	0	88	43	25	37	47	0	242	270	46	798	99.5	201	EF433979	SH174317.07FU	p:Ascomycota	c:Leotiomycetes	o:Helotiales	f:Helotiaceae
OTU_155	0	0	794	0	0	0	0	0	0	0	0	0	0	0	0	0	0	0	0	0	794	90.5	200	GU174355	SH030363.07FU	p:Ascomycota	c:Leotiomycetes	o:Helotiales
OTU_472	0	2	5	0	0	0	0	0	0	0	257	5	3	51	14	252	183	14	0	0	786	97.5	200	FJ475736	SH193238.07FU	p:Ascomycota	c:Eurotiomycetes	o:Chaetothyriales	f:Herpotrichiellaceae	Cladophialophora
OTU_377	488	2	10	0	64	9	0	96	51	2	0	0	0	8	13	2	36	4	0	0	785	97.5	200	GQ153037	SH206410.07FU	p:Ascomycota	c:Dothideomycetes	o:Dothideales
OTU_240	781	0	0	0	0	0	0	0	0	0	0	0	0	0	0	0	0	0	0	0	781	86.7	211	KF617381	SH012225.07FU	p:Ascomycota	c:Lecanoromycetes	o:Peltigerales	f:Peltigeraceae	Peltigera
OTU_305	0	0	0	0	0	0	0	0	0	0	93	7	0	302	351	6	4	14	2	0	779	100	200	KC966122	SH018824.07FU	p:Ascomycota	c:Dothideomycetes	o:Capnodiales
OTU_629	0	512	0	2	0	0	0	65	0	0	0	3	34	136	25	0	0	0	0	0	777	98.5	200	EU292494	SH185112.07FU	p:Basidiomycota	c:Agaricomycetes	o:Agaricales	f:Clavariaceae
OTU_430	0	7	26	17	0	0	0	0	2	0	69	24	0	129	134	0	365	2	2	0	777	99	200	EU292354	SH180234.07FU	p:Basidiomycota	c:Agaricomycetes	o:Atheliales
OTU_290	19	0	0	0	17	121	17	14	559	26	0	0	0	0	0	0	0	0	0	0	773	100	200	KC965790	SH021466.07FU	p:Ascomycota	c:Dothideomycetes	o:Capnodiales
OTU_339	28	0	0	0	0	0	5	13	4	5	0	60	74	49	19	27	364	26	69	28	771	97.5	201	GU083045	SH016215.07FU
OTU_340	0	0	0	0	43	0	0	0	0	0	26	0	6	308	93	0	285	0	0	0	761	93.6	203	UDB015861	SH220742.07FU	p:Basidiomycota	c:Agaricomycetes	o:Agaricales	f:Mycenaceae	Mycena	s:Mycena_rosella_SH220742.07FU
OTU_97	0	460	0	0	254	44	0	0	0	0	0	0	0	0	0	0	0	0	0	0	758	77	204	EF434050	SH484811.07FU	p:Basidiomycota	c:Agaricomycetes	o:Polyporales
OTU_274	0	0	0	0	0	0	0	0	0	0	0	0	0	379	378	0	0	0	0	0	757	99.5	200	KF779449	SH002694.07FU	p:Basidiomycota	c:Agaricomycetes	o:Thelephorales	f:Thelephoraceae
OTU_298	0	272	0	0	0	0	0	0	0	0	0	0	0	0	0	0	481	0	0	0	753	99.5	200	DQ309111	SH179102.07FU	p:Basidiomycota	c:Agaricomycetes	o:Sebacinales
OTU_191	0	0	0	0	0	0	0	0	0	0	0	0	751	0	0	0	0	0	0	0	751	92.1	203	GU256943	SH215424.07FU	p:Ascomycota	c:Geoglossomycetes	o:Geoglossales	f:Geoglossaceae
OTU_121	0	0	0	0	0	0	0	0	0	8	0	84	144	31	241	18	45	123	43	13	750	98.5	200	KF297059	SH475452.07FU
OTU_408	27	36	0	173	177	147	0	6	84	97	0	0	0	0	0	0	0	0	0	0	747	99	200	FJ770395	SH190269.07FU	p:Basidiomycota	c:Agaricomycetes	o:Agaricales	f:Entolomataceae	Clitopilus	s:Clitopilus_hobsonii_SH190269.07FU
OTU_196	0	0	670	0	0	0	0	0	0	0	0	10	0	0	0	0	0	47	8	0	735	98	200	HQ211925	SH203825.07FU	p:Ascomycota	c:Archaeorhizomycetes	o:Archaeorhizomycetales	f:Archaeorhizomycetaceae	Archaeorhizomyces
OTU_378	0	0	0	0	0	0	0	0	0	0	0	0	227	0	0	0	484	20	0	0	731	99	200	JX630952	SH191181.07FU	p:Basidiomycota	c:Agaricomycetes	o:Cantharellales	f:Clavulinaceae	Clavulina
OTU_222	0	0	0	0	8	0	0	158	0	0	0	0	4	0	555	0	0	0	0	0	725	97	201	UDB020604	SH212557.07FU	p:Basidiomycota	c:Agaricomycetes	o:Auriculariales
OTU_115	0	2	2	9	7	12	5	24	3	22	6	40	2	11	37	155	221	81	83	0	722	98	201	HQ212164	SH194398.07FU	p:Ascomycota	c:Leotiomycetes	o:Helotiales
OTU_205	0	0	0	0	0	0	0	0	0	0	10	13	58	0	0	35	590	0	16	0	722	99	201	HQ211705	SH177263.07FU	p:Ascomycota
OTU_288	0	4	0	0	610	105	0	0	0	0	0	0	0	0	0	0	0	0	0	0	719	100	200	HM069379	SH195884.07FU	p:Basidiomycota	c:Agaricomycetes	o:Agaricales	f:Clavariaceae
OTU_599	7	8	17	27	125	142	22	196	0	49	0	4	0	0	4	21	0	0	97	0	719	99.5	200	FM997948	SH028721.07FU	p:Basidiomycota	c:Agaricomycetes	o:Atheliales	f:Atheliaceae	Byssocorticium
OTU_30	0	0	0	0	0	2	0	12	7	0	0	0	0	0	0	0	0	640	46	0	707	100	178	JX270463	SH212416.07FU	p:Ascomycota
OTU_487	7	0	0	0	0	0	0	0	0	0	31	139	83	302	114	6	0	9	2	2	695	97.5	200	HQ211546	SH215941.07FU	p:Ascomycota	c:Leotiomycetes	o:Helotiales	f:Helotiaceae
OTU_265	0	4	0	691	0	0	0	0	0	0	0	0	0	0	0	0	0	0	0	0	695	100	200	KF618032	SH197272.07FU	p:Basidiomycota	c:Agaricomycetes	o:Agaricales	f:Inocybaceae	Inocybe
OTU_429	16	0	0	0	0	87	425	0	33	130	0	0	0	0	0	0	0	0	0	0	691	96	201	UDB001230	SH188470.07FU	p:Basidiomycota	c:Agaricomycetes	o:Agaricales	f:Cortinariaceae	Cortinarius	s:Cortinarius_diasemospermus_var._leptospermus_SH188470.07FU
OTU_394	0	0	0	0	0	0	0	0	0	0	36	416	0	10	52	3	0	163	10	0	690	98.5	200	HQ446078	SH218122.07FU	p:Ascomycota	c:Leotiomycetes	o:Helotiales	f:Vibrisseaceae	Phialocephala
OTU_330	0	0	0	0	244	445	0	0	0	0	0	0	0	0	0	0	0	0	0	0	689	93	201	KF514715	SH177992.07FU	p:Basidiomycota	c:Agaricomycetes	o:Thelephorales	f:Thelephoraceae	Tomentella
OTU_526	40	10	0	12	38	77	0	164	291	54	0	0	0	0	0	0	0	0	0	0	686	99.5	200	JF735288	SH202967.07FU	p:Ascomycota	c:Sordariomycetes	o:Hypocreales	f:Hypocreales_fam_Incertae_sedis	Ilyonectria	s:Ilyonectria_mors-panacis_SH202967.07FU
OTU_286	0	9	0	3	0	0	0	0	0	0	0	124	6	0	543	0	0	0	0	0	685	89.7	203	KF617695	SH180027.07FU	p:Basidiomycota	c:Agaricomycetes	o:Sebacinales
OTU_514	234	45	76	41	0	0	268	5	0	0	10	0	0	0	0	0	0	0	0	0	679	100	200	UDB020401	SH208587.07FU	p:Ascomycota	c:Leotiomycetes	o:Helotiales
OTU_223	0	0	0	0	0	0	0	0	0	0	596	0	9	0	21	0	50	2	0	0	678	91.5	201	JF449726	SH190079.07FU	p:Ascomycota	c:Pezizomycotina_cls_Incertae_sedis	o:Pezizomycotina_ord_Incertae_sedis	f:Pseudeurotiaceae
OTU_308	0	0	0	0	0	0	0	0	0	0	0	14	166	61	429	0	0	0	0	0	670	95	202	GQ907094	SH180020.07FU	p:Basidiomycota	c:Agaricomycetes	o:Sebacinales
OTU_292	0	0	0	0	0	0	518	11	0	0	82	0	15	0	36	0	0	0	0	0	662	97	200	EF434000	SH185110.07FU	p:Basidiomycota	c:Agaricomycetes	o:Agaricales	f:Clavariaceae	Clavaria
OTU_406	86	0	0	0	102	0	470	0	0	0	0	0	0	0	0	0	0	0	0	0	658	98.5	203	KF617495	SH004483.07FU	p:Ascomycota	c:Archaeorhizomycetes	o:Archaeorhizomycetales	f:Archaeorhizomycetaceae	Archaeorhizomyces
OTU_530	0	0	0	0	0	0	0	0	0	0	80	54	194	76	205	2	0	35	10	0	656	97.5	201	JQ768359	SH215997.07FU	p:Basidiomycota	c:Agaricomycetes	o:Agaricales	f:Strophariaceae	Hebeloma	s:Hebeloma_sinapizans_SH215997.07FU
OTU_134	38	14	0	0	3	2	0	7	0	0	14	8	7	7	33	49	369	55	26	18	650	99.5	200	HQ212340	SH201605.07FU	p:Ascomycota	c:Leotiomycetes	o:Helotiales	f:Hyaloscyphaceae
OTU_227	92	550	0	0	0	0	0	0	0	0	0	0	0	0	0	0	0	0	0	0	642	96.5	200	DQ309144	SH020461.07FU	p:Ascomycota	c:Eurotiomycetes	o:Chaetothyriales
OTU_299	222	0	0	2	51	0	0	0	9	357	0	0	0	0	0	0	0	0	0	0	641	96.7	181	KC437609	SH208011.07FU	p:Ascomycota	c:Lecanoromycetes	o:Peltigerales	f:Peltigeraceae	Peltigera	s:Peltigera_leucophlebia_SH208011.07FU
OTU_276	4	3	2	3	13	0	3	0	13	6	55	83	20	392	9	3	3	22	0	3	637	93.6	202	KJ508308	SH201673.07FU	p:Ascomycota	c:Leotiomycetes	o:Helotiales
OTU_273	378	0	0	100	4	0	0	2	63	90	0	0	0	0	0	0	0	0	0	0	637	99.4	181	KC437619	SH208012.07FU	p:Ascomycota	c:Lecanoromycetes	o:Peltigerales	f:Peltigeraceae	Peltigera	s:Peltigera_leucophlebia_SH208012.07FU
OTU_361	0	460	0	2	25	68	47	0	10	23	0	0	0	0	0	0	0	0	0	0	635	99.4	178	UDB015056	SH218576.07FU	p:Basidiomycota	c:Agaricomycetes	o:Thelephorales	f:Thelephoraceae	Pseudotomentella	s:Pseudotomentella_tristis_SH218576.07FU
OTU_231	0	0	0	0	0	0	0	0	0	0	634	0	0	0	0	0	0	0	0	0	634	92.5	200	HQ211661	SH184433.07FU	p:Ascomycota	c:Leotiomycetes	o:Helotiales
OTU_380	0	0	0	0	0	0	0	0	0	0	580	0	18	0	0	0	10	12	12	0	632	97	200	KF617643	SH006771.07FU
OTU_201	0	0	0	0	0	0	0	0	0	0	254	0	9	14	265	26	22	25	0	15	630	99.5	200	EF433966	SH029887.07FU	p:Ascomycota	c:Leotiomycetes	o:Helotiales
OTU_85	550	2	0	40	0	0	0	20	4	0	0	0	2	0	0	0	0	0	0	0	618	94.6	202	GQ160174	SH020460.07FU	p:Ascomycota	c:Eurotiomycetes	o:Chaetothyriales	f:Herpotrichiellaceae	Capronia
OTU_316	0	0	0	0	0	0	0	0	0	0	544	0	0	35	36	0	0	0	0	0	615	93	201	KF297065	SH193254.07FU	p:Ascomycota	c:Eurotiomycetes	o:Chaetothyriales
OTU_557	0	38	0	0	17	546	0	12	0	0	0	0	0	0	0	0	0	0	0	0	613	87.6	161	KJ140615	SH197028.07FU	p:Basidiomycota	c:Agaricomycetes	o:Corticiales	f:Corticiaceae	Corticium	s:Corticium_roseum_SH197028.07FU
OTU_392	0	0	0	0	0	0	0	0	0	0	0	9	391	209	0	0	0	0	0	0	609	97	200	KF514672	SH184514.07FU	p:Basidiomycota	c:Agaricomycetes	o:Thelephorales	f:Thelephoraceae
OTU_352	0	0	0	0	0	0	0	0	608	0	0	0	0	0	0	0	0	0	0	0	608	93.5	200	GQ907100	SH180017.07FU	p:Basidiomycota	c:Agaricomycetes	o:Sebacinales	f:Sebacinaceae
OTU_493	44	0	7	54	16	15	31	16	27	4	45	43	5	127	78	5	81	2	4	0	604	96.5	200	FJ552871	SH214189.07FU	p:Ascomycota	c:Dothideomycetes
OTU_370	602	0	0	0	0	0	0	0	0	0	0	0	0	0	0	0	0	0	0	0	602	97	200	AY669658	SH188562.07FU	p:Basidiomycota	c:Agaricomycetes	o:Agaricales	f:Cortinariaceae	Cortinarius
OTU_354	0	0	19	0	0	0	0	0	0	0	0	0	24	323	20	23	0	79	96	14	598	100	200	UDB020841	SH214288.07FU	p:Ascomycota	c:Leotiomycetes	o:Helotiales
OTU_639	111	107	2	2	60	9	0	192	0	114	0	0	0	0	0	0	0	0	0	0	597	94.5	201	GQ907110	SH003898.07FU	p:Basidiomycota	c:Agaricomycetes	o:Sebacinales	f:Sebacinaceae
OTU_202	0	0	0	0	0	0	0	0	0	0	5	0	0	2	5	2	581	0	0	0	595	96	200	EF433966	SH029887.07FU	p:Ascomycota	c:Leotiomycetes	o:Helotiales
OTU_504	47	2	0	3	118	76	20	26	220	76	0	0	0	0	0	0	0	0	0	0	588	96.5	201	KC966346	SH022464.07FU	p:Ascomycota	c:Eurotiomycetes	o:Chaetothyriales
OTU_816	33	6	0	0	135	21	23	48	123	100	0	0	0	0	2	7	40	3	43	4	588	99	202	KM008622	SH008259.07FU	p:Ascomycota
OTU_479	0	0	0	0	0	0	0	0	0	0	13	32	61	15	53	31	29	180	38	132	584	97.5	201	JF735308	SH111903.07FU	p:Ascomycota	c:Sordariomycetes	o:Hypocreales	f:Nectriaceae	Neonectria	s:Neonectria_major_SH111903.07FU
OTU_360	0	582	0	0	0	0	0	0	0	0	0	0	0	0	0	0	0	0	0	0	582	94.5	200	FR852215	SH218578.07FU	p:Basidiomycota	c:Agaricomycetes	o:Thelephorales	f:Thelephoraceae	Pseudotomentella
OTU_226	0	12	0	31	15	0	0	508	2	7	0	0	0	0	0	0	0	0	0	0	575	90.1	202	FJ664859	SH008657.07FU	p:Ascomycota	c:Eurotiomycetes	o:Verrucariales	f:Verrucariaceae	Verrucaria
OTU_690	0	0	0	0	0	0	0	0	0	0	0	29	221	67	251	0	0	0	0	0	568	99	202	EU292248	SH198122.07FU	p:Ascomycota	c:Leotiomycetes	o:Helotiales
OTU_210	0	0	0	0	0	0	0	0	0	0	0	0	0	0	0	0	564	0	0	0	564	100	200	HM030570	SH197484.07FU	p:Basidiomycota	c:Agaricomycetes	o:Sebacinales	f:Sebacinales_Group_B
OTU_66	24	504	0	0	0	0	0	0	0	0	0	3	0	29	0	0	0	0	0	0	560	94.6	202	EU625978	SH197473.07FU	p:Basidiomycota	c:Agaricomycetes	o:Sebacinales	f:Sebacinales_Group_B
OTU_601	0	0	0	8	0	88	460	0	0	0	0	0	0	0	0	0	0	0	0	0	556	93	200	HQ604258	SH013427.07FU	p:Basidiomycota	c:Agaricomycetes	o:Agaricales	f:Inocybaceae	Inocybe
OTU_379	524	0	0	0	0	0	31	0	0	0	0	0	0	0	0	0	0	0	0	0	555	97.5	201	UDB016062	SH188475.07FU	p:Basidiomycota	c:Agaricomycetes	o:Agaricales	f:Cortinariaceae	Cortinarius	s:Cortinarius_parvannulatus_SH188475.07FU
OTU_1520	19	22	26	32	37	34	18	94	59	65	0	12	0	6	0	38	0	28	38	27	555	98	203	HQ446009	SH188394.07FU	p:Zygomycota	c:Mucoromycotina_cls_Incertae_sedis	o:Mucorales	f:Umbelopsidaceae	Umbelopsis
OTU_395	0	0	6	0	353	100	33	29	0	33	0	0	0	0	0	0	0	0	0	0	554	98	200	FJ552883	SH196457.07FU	p:Basidiomycota	c:Agaricomycetes	o:Cantharellales	f:Ceratobasidiaceae
OTU_282	0	0	548	0	0	0	0	0	0	0	0	0	0	0	0	0	0	0	0	0	548	97	201	HQ211925	SH203825.07FU	p:Ascomycota	c:Archaeorhizomycetes	o:Archaeorhizomycetales	f:Archaeorhizomycetaceae	Archaeorhizomyces
OTU_261	0	0	0	0	0	0	0	0	0	0	0	0	0	0	0	0	0	546	0	0	546	98.5	200	JX630689	SH184521.07FU	p:Basidiomycota	c:Agaricomycetes	o:Thelephorales	f:Thelephoraceae
OTU_386	541	0	0	0	0	0	0	0	0	0	0	0	0	0	0	0	0	0	0	0	541	98.5	200	JF449720	SH199649.07FU	p:Basidiomycota	c:Agaricomycetes	o:Cantharellales	f:Hydnaceae	Sistotrema
OTU_496	0	6	160	163	6	3	2	11	0	0	0	0	3	10	160	0	16	0	0	0	540	100	200	HQ211491	SH203131.07FU	p:Ascomycota	c:Leotiomycetes	o:Rhytismatales	f:Rhytismataceae
OTU_283	0	0	0	444	0	0	90	0	0	0	0	0	0	0	0	0	0	0	0	0	534	88.2	203	HF947860	SH218294.07FU	p:Ascomycota	c:Leotiomycetes	o:Helotiales
OTU_391	3	78	86	242	68	11	0	6	8	27	0	0	0	0	0	0	0	0	0	0	529	79.5	200	FN565263	SH030365.07FU	p:Ascomycota	c:Leotiomycetes	o:Helotiales
OTU_1023	17	0	0	0	0	0	0	0	0	0	0	92	43	87	91	9	34	50	28	77	528	90	201	FJ236846	SH012590.07FU	p:Ascomycota	c:Eurotiomycetes	o:Chaetothyriales	f:Herpotrichiellaceae
OTU_572	54	12	7	91	72	41	4	140	74	11	0	2	0	5	0	2	11	0	0	0	526	100	200	KF752682	SH184186.07FU	p:Ascomycota	c:Dothideomycetes	o:Pleosporales	f:Sporormiaceae
OTU_317	24	78	21	88	168	29	19	46	25	24	0	0	0	0	0	0	0	0	2	0	524	97	200	AY268217	SH201607.07FU
OTU_541	0	0	0	0	0	0	0	0	0	0	0	77	197	98	145	0	0	0	0	0	517	90.2	204	HQ850092	SH179095.07FU	p:Basidiomycota	c:Agaricomycetes	o:Sebacinales	f:Sebacinales_Group_B
OTU_422	0	0	5	0	0	0	0	14	0	0	0	0	0	0	342	0	149	0	0	0	510	97.5	203	HQ211814	SH000254.07FU	p:Ascomycota
OTU_367	0	0	0	0	0	0	0	3	0	0	0	0	115	133	259	0	0	0	0	0	510	94.5	200	KF617290	SH182152.07FU	p:Ascomycota
OTU_481	0	0	0	0	0	0	0	0	0	0	0	2	0	0	0	0	0	0	37	468	507	96.5	202	DQ677655	SH181342.07FU	p:Ascomycota	c:Sordariomycetes	o:Hypocreales	f:Hypocreaceae	Trichoderma	s:Trichoderma_viride_SH181342.07FU
OTU_516	23	17	0	2	2	34	89	2	265	70	0	0	0	0	0	0	0	0	0	0	504	92.5	200	JF509161	SH014403.07FU	p:Ascomycota	c:Eurotiomycetes	o:Verrucariales	f:Verrucariales_fam_Incertae_sedis	Agonimia
OTU_393	24	29	48	83	201	7	7	38	50	14	0	0	0	0	0	0	0	0	0	0	501	97	200	KC965673	SH005269.07FU	p:Ascomycota	c:Lecanoromycetes
OTU_853	0	13	0	55	98	127	143	5	0	60	0	0	0	0	0	0	0	0	0	0	501	84	200	JQ694101	SH028724.07FU	p:Basidiomycota	c:Agaricomycetes	o:Atheliales	f:Atheliaceae
OTU_423	0	0	0	0	0	0	0	0	0	0	41	0	3	13	110	18	277	4	22	8	496	100	200	UDB020668	SH208733.07FU	p:Ascomycota	c:Leotiomycetes	o:Helotiales
OTU_456	0	0	0	0	0	0	0	0	0	0	0	0	0	0	0	0	494	0	0	0	494	99	200	KF617610	SH003027.07FU
OTU_254	23	0	0	0	467	0	0	0	0	0	0	0	0	0	0	0	0	0	0	0	490	87	200	HM230877	SH218289.07FU	p:Ascomycota	c:Leotiomycetes	o:Helotiales
OTU_348	0	0	0	0	0	0	118	0	371	0	0	0	0	0	0	0	0	0	0	0	489	97	200	KF296924	SH189571.07FU	p:Basidiomycota	c:Agaricomycetes	o:Thelephorales	f:Thelephoraceae
OTU_457	0	0	0	0	0	0	0	0	0	0	0	0	0	0	0	24	453	9	0	0	486	99	202	HQ211612	SH181100.07FU	p:Ascomycota	c:Leotiomycetes	o:Leotiomycetes_ord_Incertae_sedis	f:Leotiomycetes_fam_Incertae_sedis	Meliniomyces
OTU_243	0	0	0	65	0	0	4	413	3	0	0	0	0	0	0	0	0	0	0	0	485	98	200	JF519283	SH186050.07FU	p:Basidiomycota	c:Agaricomycetes	o:Trechisporales	f:Hydnodontaceae
OTU_412	0	0	0	0	0	0	0	0	0	0	0	0	474	0	8	0	0	0	0	0	482	95	200	KF297145	SH015854.07FU	p:Ascomycota	c:Leotiomycetes
OTU_375	235	0	0	0	0	6	0	0	237	3	0	0	0	0	0	0	0	0	0	0	481	100	162	AY257942	SH185475.07FU	p:Ascomycota	c:Lecanoromycetes	o:Peltigerales	f:Peltigeraceae	Peltigera
OTU_605	7	54	34	81	151	27	20	22	50	28	0	0	0	0	0	0	0	0	0	0	474	80.5	200	KC966053	SH019190.07FU	p:Ascomycota	c:Dothideomycetes	o:Capnodiales
OTU_421	0	469	0	0	0	0	0	0	0	0	0	0	0	0	0	0	0	0	0	0	469	95.5	200	EF434064	SH180880.07FU	p:Ascomycota	c:Archaeorhizomycetes	o:Archaeorhizomycetales	f:Archaeorhizomycetaceae	Archaeorhizomyces
OTU_65	0	0	467	0	0	0	0	0	0	0	0	0	0	0	0	0	0	0	0	0	467	96.7	180	DQ233897	SH030355.07FU	p:Ascomycota	c:Leotiomycetes	o:Helotiales
OTU_571	0	8	6	16	142	57	121	83	6	19	0	0	0	0	0	0	0	0	0	0	458	99	200	JF749180	SH214167.07FU	p:Ascomycota	c:Dothideomycetes	o:Capnodiales
OTU_447	22	17	2	10	9	52	76	37	94	0	5	0	4	63	27	3	31	2	0	0	454	100	200	FJ553685	SH203693.07FU	p:Ascomycota	c:Leotiomycetes	o:Helotiales	f:Helotiales_fam_Incertae_sedis	Cadophora
OTU_552	0	0	82	0	289	47	0	0	0	30	0	0	0	0	0	0	0	0	0	0	448	97	200	KC457186	SH018521.07FU	p:Ascomycota	c:Leotiomycetes
OTU_777	21	36	0	96	91	38	11	24	121	7	0	0	0	0	0	0	0	0	0	0	445	99	201	KC966342	SH182088.07FU	p:Ascomycota	c:Lecanoromycetes	o:Lecanorales	f:Parmeliaceae
OTU_565	0	0	0	0	0	0	0	0	0	0	0	0	0	0	5	52	80	4	293	10	444	80.1	201	FJ438389	SH007686.07FU	p:Ascomycota	c:Pezizomycotina_cls_Incertae_sedis	o:Pezizomycotina_ord_Incertae_sedis	f:Pezizomycotina_fam_Incertae_sedis	Geastrumia
OTU_729	0	0	0	0	0	0	0	0	0	0	65	127	24	14	30	23	57	65	25	13	443	100	200	FJ827181	SH218117.07FU	p:Ascomycota	c:Leotiomycetes	o:Helotiales
OTU_371	443	0	0	0	0	0	0	0	0	0	0	0	0	0	0	0	0	0	0	0	443	89	200	HQ021809	SH218297.07FU	p:Ascomycota	c:Leotiomycetes	o:Helotiales
OTU_388	0	0	0	3	6	300	0	13	116	4	0	0	0	0	0	0	0	0	0	0	442	93.5	200	HM239765	SH209938.07FU	p:Ascomycota	c:Dothideomycetes
OTU_866	0	37	67	2	4	0	6	7	0	0	3	0	26	0	102	92	65	2	28	0	441	94.1	202	JX857212	SH181102.07FU	p:Ascomycota	c:Leotiomycetes	o:Helotiales	f:Helotiaceae
OTU_355	0	0	0	0	0	0	0	0	0	0	27	0	13	73	18	11	272	25	0	2	441	99.4	165	AM999698	SH207888.07FU	p:Ascomycota	c:Leotiomycetes
OTU_664	6	27	0	51	87	63	2	36	30	30	50	10	2	0	2	16	17	4	5	2	440	100	200	JX852366	SH221281.07FU	p:Ascomycota	c:Leotiomycetes	o:Helotiales
OTU_490	0	0	0	0	0	0	0	0	0	0	0	47	88	118	187	0	0	0	0	0	440	100	200	JX630588	SH177999.07FU	p:Basidiomycota	c:Agaricomycetes	o:Thelephorales	f:Thelephoraceae
OTU_665	0	0	188	0	0	0	0	0	0	0	31	0	0	8	10	46	79	61	15	2	440	99	200	JQ272448	SH187863.07FU	p:Zygomycota	c:Mortierellomycotina_cls_Incertae_sedis	o:Mortierellales	f:Mortierellaceae	Mortierella	s:Mortierella_macrocystis_SH187863.07FU
OTU_1043	0	2	24	2	56	0	0	3	0	2	22	22	13	64	8	98	35	30	29	22	432	99.5	201	AY699656	SH194252.07FU	p:Ascomycota	c:Leotiomycetes	o:Helotiales
OTU_310	0	0	0	0	0	0	0	0	0	0	0	3	4	2	3	0	408	6	3	2	431	76	200	JN890379	SH463398.07FU	p:Ascomycota
OTU_556	183	16	0	90	2	18	0	0	97	25	0	0	0	0	0	0	0	0	0	0	431	96.5	200	FJ553339	SH188950.07FU	p:Basidiomycota	c:Agaricomycetes	o:Trechisporales
OTU_485	0	0	0	0	0	0	0	0	0	0	23	5	332	4	40	3	3	20	0	0	430	100	200	HQ212180	SH002109.07FU	p:Ascomycota	c:Leotiomycetes	o:Leotiomycetes_ord_Incertae_sedis	f:Leotiomycetes_fam_Incertae_sedis	Meliniomyces
OTU_676	30	143	0	40	71	21	34	30	14	44	0	0	0	0	0	0	0	0	0	0	427	81	205	AB476495	SH218284.07FU	p:Ascomycota	c:Leotiomycetes	o:Helotiales
OTU_161	7	0	0	0	4	121	43	74	154	20	0	0	0	0	0	0	0	0	0	0	423	76	208	DQ458892	SH211939.07FU	p:Ascomycota	c:Dothideomycetes	o:Botryosphaeriales	f:Botryosphaeriaceae	Lasiodiplodia	s:Lasiodiplodia_gonubiensis_SH211939.07FU
OTU_542	2	205	214	0	0	0	0	0	0	0	0	0	0	0	0	0	0	0	0	0	421	98.5	201	KC966048	SH215254.07FU	p:Ascomycota	c:Leotiomycetes
OTU_749	0	2	0	0	77	14	2	0	15	23	8	0	2	0	0	0	277	0	0	0	420	99.5	200	UDB015412	SH220724.07FU	p:Basidiomycota	c:Agaricomycetes	o:Agaricales	f:Mycenaceae	Mycena	s:Mycena_metata_SH220724.07FU
OTU_558	0	9	14	37	181	54	10	0	0	92	0	0	0	4	0	0	17	0	0	0	418	88.2	203	HM030568	SH027891.07FU	p:Ascomycota	c:Lecanoromycetes	o:Acarosporales	f:Acarosporaceae
OTU_844	36	0	6	0	0	0	34	78	0	0	0	0	17	6	14	18	21	119	19	48	416	98	200	AY842393	SH180112.07FU	p:Zygomycota	c:Mortierellomycotina_cls_Incertae_sedis	o:Mortierellales	f:Mortierellaceae
OTU_602	0	0	0	0	0	0	0	0	0	0	162	24	57	50	17	20	59	15	11	0	415	94.5	201	KC834046	SH272789.07FU	p:Ascomycota	c:Pezizomycotina_cls_Incertae_sedis	o:Pezizomycotina_ord_Incertae_sedis	f:Pezizomycotina_fam_Incertae_sedis	Filosporella	s:Filosporella_exilis_SH272789.07FU
OTU_382	0	0	0	0	0	0	16	123	276	0	0	0	0	0	0	0	0	0	0	0	415	93	201	EU909215	SH180019.07FU	p:Basidiomycota	c:Agaricomycetes	o:Sebacinales	f:Sebacinaceae
OTU_416	2	27	2	25	52	203	16	25	55	4	0	0	0	0	0	0	0	0	0	0	411	99.5	201	JQ238635	SH183011.07FU	p:Ascomycota	c:Dothideomycetes	o:Pleosporales	f:Pleosporales_fam_Incertae_sedis	Phoma	s:Phoma_caloplacae_SH183011.07FU
OTU_1391	8	8	0	8	5	0	2	2	2	20	78	11	81	33	54	7	18	34	39	0	410	95	201	KF428326	SH181080.07FU	p:Ascomycota	c:Leotiomycetes
OTU_250	0	0	0	0	0	0	0	0	0	0	0	85	253	18	53	0	0	0	0	0	409	98	200	EF434153	SH190011.07FU	p:Basidiomycota	c:Agaricomycetes	o:Agaricales	f:Clavariaceae
OTU_314	12	0	0	0	0	0	0	0	394	0	0	0	0	0	0	0	0	0	0	0	406	70.5	200	KF800622	SH029138.07FU	p:Basidiomycota	c:Agaricomycetes	o:Polyporales
OTU_580	0	32	139	25	158	2	4	12	21	11	0	0	0	0	0	0	0	0	0	0	404	99	200	KC966053	SH019190.07FU	p:Ascomycota	c:Dothideomycetes	o:Capnodiales
OTU_763	0	0	0	0	0	0	0	0	0	0	0	40	0	0	0	4	0	241	74	45	404	96.6	203	GU944601	SH259266.07FU	p:Ascomycota	c:Eurotiomycetes	o:Eurotiales	f:Trichocomaceae	Penicillium	s:Penicillium_westlingii_SH259266.07FU
OTU_9	0	0	0	0	71	8	0	319	0	0	0	0	0	0	0	0	0	0	0	0	398	100	200	KF617624	SH209947.07FU	p:Ascomycota	c:Leotiomycetes	o:Helotiales
OTU_306	0	0	0	0	0	0	0	0	0	0	0	5	0	10	383	0	0	0	0	0	398	88.1	201	HQ154347	SH213131.07FU	p:Basidiomycota	c:Agaricomycetes	o:Sebacinales	f:Sebacinales_Group_B
OTU_598	0	0	0	0	0	0	0	3	37	0	6	15	22	212	70	0	0	23	2	7	397	98.5	201	KF617480	SH014517.07FU	p:Ascomycota	c:Leotiomycetes	o:Helotiales
OTU_539	0	0	0	0	0	0	0	0	0	0	49	11	12	24	14	0	282	4	0	0	396	97	203	HM488554	SH011764.07FU	p:Basidiomycota	c:Agaricomycetes	o:Agaricales	f:Tricholomataceae
OTU_302	394	0	0	0	0	0	0	0	0	0	0	0	0	0	0	0	0	0	0	0	394	99	192	AY706320	SH201606.07FU	p:Ascomycota	c:Leotiomycetes	o:Leotiomycetes_ord_Incertae_sedis	f:Leotiomycetes_fam_Incertae_sedis	Leohumicola	s:Leohumicola_verrucosa_SH201606.07FU
OTU_359	390	0	0	0	0	0	0	0	0	0	0	0	0	0	0	0	0	0	0	0	390	86.1	201	HQ021809	SH218297.07FU	p:Ascomycota	c:Leotiomycetes	o:Helotiales
OTU_320	0	0	0	0	0	0	0	0	0	0	0	0	0	2	0	22	0	341	21	2	388	87.4	183	EU977289	SH465722.07FU
OTU_385	0	0	0	0	0	0	0	0	0	0	20	9	323	4	26	0	0	5	0	0	387	93.5	200	JX001636	SH195221.07FU	p:Ascomycota	c:Leotiomycetes	o:Helotiales
OTU_513	0	0	0	0	0	0	0	0	0	0	2	63	38	6	61	65	106	28	16	2	387	95.5	202	AB625592	SH195295.07FU	p:Ascomycota	c:Sordariomycetes	o:Sordariales	f:Chaetomiaceae	Humicola	s:Humicola_nigrescens_SH195295.07FU
OTU_636	0	53	0	71	57	32	5	2	117	50	0	0	0	0	0	0	0	0	0	0	387	80.7	202	JF509171	SH204867.07FU	p:Ascomycota	c:Eurotiomycetes	o:Verrucariales	f:Verrucariales_fam_Incertae_sedis	Agonimia	s:Agonimia_allobata_SH204867.07FU
OTU_268	0	56	13	20	181	12	4	39	33	25	0	0	0	0	0	0	0	0	0	0	383	92.5	201	EF373563	SH005236.07FU	p:Ascomycota	c:Lecanoromycetes
OTU_287	0	0	0	9	348	0	0	26	0	0	0	0	0	0	0	0	0	0	0	0	383	100	181	DQ233818	SH220216.07FU	p:Basidiomycota	c:Agaricomycetes	o:Cantharellales	f:Clavulinaceae	Clavulina
OTU_515	0	0	0	0	0	0	0	368	14	0	0	0	0	0	0	0	0	0	0	0	382	82	205	KF617541	SH004448.07FU	p:Ascomycota	c:Archaeorhizomycetes	o:Archaeorhizomycetales	f:Archaeorhizomycetaceae	Archaeorhizomyces
OTU_366	0	0	325	0	0	0	0	0	0	0	0	0	0	15	0	8	0	24	9	0	381	99.5	200	FN565254	SH193764.07FU	p:Basidiomycota	c:Microbotryomycetes	o:Leucosporidiales
OTU_365	58	0	0	0	0	0	323	0	0	0	0	0	0	0	0	0	0	0	0	0	381	98	200	HQ260161	SH023346.07FU
OTU_387	0	17	0	14	347	0	0	2	0	0	0	0	0	0	0	0	0	0	0	0	380	95.5	200	HQ026237	SH183123.07FU	p:Ascomycota	c:Lecanoromycetes	o:Lecanorales	f:Parmeliaceae	Parmelia	s:Parmelia_omphalodes_SH183123.07FU
OTU_990	6	4	0	32	71	81	20	24	63	79	0	0	0	0	0	0	0	0	0	0	380	97	200	HQ212020	SH182087.07FU	p:Ascomycota
OTU_170	17	0	0	0	0	0	0	0	0	0	0	6	3	238	0	0	0	0	42	74	380	100	200	KC965641	SH461571.07FU
OTU_1812	0	7	4	9	0	0	0	11	0	0	39	19	11	9	16	13	109	37	49	46	379	98	200	KF617598	SH181092.07FU	p:Ascomycota	c:Leotiomycetes
OTU_717	0	0	0	0	0	0	0	0	0	0	0	48	30	113	29	35	0	93	0	26	374	97	200	HQ446078	SH218122.07FU	p:Ascomycota	c:Leotiomycetes	o:Helotiales	f:Vibrisseaceae	Phialocephala
OTU_522	0	21	0	0	58	0	122	0	0	0	64	0	0	0	0	0	106	0	0	0	371	97	200	HQ211773	SH179093.07FU	p:Basidiomycota	c:Agaricomycetes	o:Sebacinales	f:Sebacinales_Group_B
OTU_294	0	0	0	0	0	0	0	0	0	0	0	0	0	0	0	366	0	0	0	0	366	89.6	201	JX317338	SH018483.07FU	p:Ascomycota	c:Leotiomycetes	o:Helotiales
OTU_214	9	0	0	0	0	0	356	0	0	0	0	0	0	0	0	0	0	0	0	0	365	98.5	201	KF617305	SH004487.07FU	p:Ascomycota	c:Archaeorhizomycetes	o:Archaeorhizomycetales	f:Archaeorhizomycetaceae	Archaeorhizomyces
OTU_468	59	4	0	28	54	11	2	15	183	8	0	0	0	0	0	0	0	0	0	0	364	98.3	177	AF224362	SH018690.07FU	p:Ascomycota	c:Lecanoromycetes	o:Teloschistales	f:Physciaceae	Rinodina
OTU_279	5	58	61	38	86	48	12	28	7	20	0	0	0	0	0	0	0	0	0	0	363	95.5	200	KC966342	SH182088.07FU	p:Ascomycota	c:Lecanoromycetes	o:Lecanorales	f:Parmeliaceae
OTU_358	0	270	51	19	0	0	20	0	0	0	0	0	0	0	0	0	0	0	0	0	360	89.1	201	HQ625458	SH000253.07FU	p:Ascomycota	c:Leotiomycetes	o:Rhytismatales	f:Rhytismataceae	Coccomyces
OTU_593	0	0	0	3	0	0	0	123	232	2	0	0	0	0	0	0	0	0	0	0	360	95.5	202	KF296962	SH014402.07FU	p:Ascomycota	c:Eurotiomycetes	o:Verrucariales	f:Verrucariaceae
OTU_291	0	0	0	0	0	0	0	0	0	0	0	0	0	0	0	0	360	0	0	0	360	97	200	FJ475824	SH213816.07FU	p:Basidiomycota	c:Agaricomycetes	o:Auriculariales
OTU_469	0	0	0	0	0	0	0	0	0	0	0	9	10	259	82	0	0	0	0	0	360	71.3	202	KC965551	SH028784.07FU	p:Basidiomycota
OTU_464	0	0	0	0	0	0	0	0	0	0	3	159	4	17	33	47	3	31	41	20	358	99.5	200	KF742571	SH186959.07FU	p:Ascomycota	c:Dothideomycetes	o:Botryosphaeriales	f:Botryosphaeriales_fam_Incertae_sedis	Camarosporium
OTU_389	9	0	0	0	3	5	0	0	340	0	0	0	0	0	0	0	0	0	0	0	357	98.5	200	KF297135	SH023478.07FU	p:Basidiomycota	c:Agaricomycetes
OTU_621	0	0	0	2	0	0	0	0	0	0	145	0	12	126	41	10	0	20	0	0	356	99.5	200	KC965971	SH192323.07FU	p:Ascomycota	c:Eurotiomycetes	o:Chaetothyriales	f:Herpotrichiellaceae
OTU_356	0	0	0	0	96	259	0	0	0	0	0	0	0	0	0	0	0	0	0	0	355	98.5	201	FJ152534	SH019739.07FU	p:Ascomycota	c:Leotiomycetes	o:Helotiales
OTU_3335	0	2	7	5	10	309	6	9	0	0	3	0	0	0	4	0	0	0	0	0	355	92.6	202	KC457186	SH018521.07FU	p:Ascomycota	c:Leotiomycetes
OTU_768	0	0	0	0	0	0	0	0	0	0	166	79	21	66	18	0	0	0	0	5	355	98.5	200	GU234148	SH185108.07FU	p:Basidiomycota	c:Agaricomycetes	o:Agaricales	f:Clavariaceae	Clavaria	s:Clavaria_acuta_SH185108.07FU
OTU_596	0	0	0	0	0	0	0	0	3	0	0	93	8	8	13	3	177	32	18	0	355	100	194	HQ630350	SH187865.07FU	p:Zygomycota	c:Mortierellomycotina_cls_Incertae_sedis	o:Mortierellales	f:Mortierellaceae	Mortierella	s:Mortierella_turficola_SH187865.07FU
OTU_702	17	2	0	0	7	5	3	62	209	2	0	8	23	0	13	0	0	0	0	0	351	99.5	201	KF646108	SH198113.07FU	p:Ascomycota	c:Leotiomycetes	o:Helotiales
OTU_98	246	0	0	0	37	0	0	60	0	8	0	0	0	0	0	0	0	0	0	0	351	95	202	KC966059	SH184486.07FU	p:Basidiomycota	c:Agaricomycetes	o:Agaricales
OTU_335	0	0	0	0	0	0	0	2	2	0	0	0	0	0	0	302	0	18	22	2	348	88.8	205	EU692777	SH211824.07FU	p:Basidiomycota	c:Exobasidiomycetes	o:Exobasidiales	f:Exobasidiaceae	Exobasidium	s:Exobasidium_formosanum_SH211824.07FU
OTU_146	343	0	0	0	0	0	0	0	0	0	0	0	0	0	0	0	0	0	0	0	343	99	200	FJ552703	SH201267.07FU	p:Ascomycota	c:Leotiomycetes	o:Helotiales
OTU_476	0	69	0	9	109	26	20	87	16	5	0	0	0	0	0	0	0	0	0	0	341	85.4	219	JQ618514	SH005234.07FU	p:Ascomycota
OTU_528	0	0	0	0	0	0	0	25	11	0	13	0	2	229	8	0	12	34	7	0	341	100	200	AF444469	SH181628.07FU	p:Basidiomycota	c:Tremellomycetes	o:Tremellales	f:Tremellales_fam_Incertae_sedis	Cryptococcus	s:Cryptococcus_victoriae_SH181628.07FU
OTU_433	18	5	0	2	28	244	0	0	0	42	0	0	0	0	0	0	0	0	0	0	339	98	200	JX649093	SH219531.07FU	p:Basidiomycota	c:Agaricomycetes	o:Cantharellales	f:Tulasnellaceae
OTU_1703	0	0	21	4	2	0	0	2	11	16	0	38	0	109	0	65	0	4	46	20	338	95.6	203	JN206380	SH188388.07FU	p:Zygomycota	c:Mucoromycotina_cls_Incertae_sedis	o:Mucorales	f:Umbelopsidaceae	Umbelopsis	s:Umbelopsis_angularis_SH188388.07FU
OTU_1053	0	0	0	0	0	0	0	0	0	0	0	240	0	0	0	0	0	41	49	7	337	98.5	200	AF033488	SH199403.07FU	p:Ascomycota	c:Eurotiomycetes	o:Eurotiales	f:Trichocomaceae	Penicillium	s:Penicillium_soppii_SH199403.07FU
OTU_2373	0	10	25	0	0	0	6	12	4	243	0	3	0	25	0	0	0	0	8	0	336	97.5	200	KF617659	SH203524.07FU	p:Ascomycota	c:Leotiomycetes	o:Helotiales
OTU_189	0	0	0	0	0	0	0	0	0	0	7	5	64	54	157	0	0	24	0	22	333	98.5	201	EU292495	SH208584.07FU
OTU_755	25	118	2	0	0	0	5	5	0	0	27	6	28	5	20	0	90	0	0	0	331	99	200	HQ212003	SH196065.07FU	p:Basidiomycota	c:Agaricomycetes	o:Agaricales	f:Clavariaceae
OTU_902	16	2	0	0	78	10	4	15	21	13	0	7	103	22	23	0	0	0	0	13	327	94.6	202	KF428326	SH181080.07FU	p:Ascomycota	c:Leotiomycetes
OTU_1119	9	0	0	0	0	0	2	37	28	0	0	51	2	85	61	0	0	49	2	0	326	98.5	201	KC966346	SH022464.07FU	p:Ascomycota	c:Eurotiomycetes	o:Chaetothyriales
OTU_315	2	0	0	0	0	0	0	0	324	0	0	0	0	0	0	0	0	0	0	0	326	99.4	162	AY266019	SH185476.07FU	p:Ascomycota	c:Lecanoromycetes	o:Peltigerales	f:Peltigeraceae	Peltigera
OTU_483	0	0	0	0	0	0	0	0	0	0	317	0	0	0	8	0	0	0	0	0	325	100	200	HQ211914	SH218287.07FU	p:Ascomycota
OTU_553	0	46	0	10	3	28	0	0	26	210	0	0	0	0	0	0	0	0	0	0	323	95.5	200	KC965914	SH030530.07FU	p:Ascomycota	c:Eurotiomycetes	o:Chaetothyriales
OTU_573	0	0	5	0	0	0	0	0	0	0	212	0	0	90	12	0	0	0	4	0	323	98.5	200	GQ907105	SH180000.07FU	p:Basidiomycota	c:Agaricomycetes	o:Sebacinales	f:Sebacinaceae
OTU_402	0	0	0	0	0	0	0	0	0	0	0	11	58	16	13	0	0	0	0	224	322	97	202	AY627810	SH201625.07FU	p:Ascomycota	c:Leotiomycetes	o:Helotiales
OTU_319	0	0	0	0	0	0	320	0	0	0	0	0	0	0	0	0	0	0	0	0	320	89.6	202	KC965680	SH208581.07FU	p:Ascomycota	c:Eurotiomycetes	o:Chaetothyriales
OTU_369	2	0	0	29	43	42	0	16	171	0	0	0	0	0	10	3	3	0	0	0	319	100	200	FJ553339	SH188950.07FU	p:Basidiomycota	c:Agaricomycetes	o:Trechisporales
OTU_633	0	0	0	36	137	63	0	3	28	49	0	0	0	0	0	0	0	0	0	0	316	86.8	204	KC965680	SH208581.07FU	p:Ascomycota	c:Eurotiomycetes	o:Chaetothyriales
OTU_604	0	0	0	0	0	0	0	0	0	0	28	0	0	0	32	13	125	31	5	82	316	100	200	KF617880	SH181104.07FU	p:Ascomycota	c:Leotiomycetes	o:Helotiales
OTU_435	0	0	0	0	0	0	0	0	0	0	237	7	38	2	3	0	0	27	0	2	316	95.5	202	UDB008963	SH184583.07FU	p:Basidiomycota	c:Agaricomycetes	o:Thelephorales	f:Thelephoraceae
OTU_527	0	0	0	0	0	0	0	0	0	0	0	10	7	0	4	21	0	20	6	247	315	99.5	200	KJ777534	SH175271.07FU	p:Ascomycota	c:Sordariomycetes	o:Hypocreales
OTU_738	0	0	0	0	0	0	0	0	0	0	117	22	20	24	0	5	47	76	2	0	313	97.5	201	HQ211922	SH004625.07FU	p:Ascomycota	c:Leotiomycetes	o:Helotiales
OTU_1050	2	23	53	42	32	12	4	7	27	6	23	0	2	33	39	0	7	0	0	0	312	93.6	203	KF800354	SH479799.07FU	p:Basidiomycota	c:Agaricomycetes	o:Agaricales
OTU_511	12	7	0	0	0	139	153	0	0	0	0	0	0	0	0	0	0	0	0	0	311	99.5	191	UDB000824	SH176435.07FU	p:Basidiomycota	c:Agaricomycetes	o:Russulales	f:Russulaceae	Lactarius	s:Lactarius_hysginus_SH176435.07FU
OTU_350	4	18	55	20	0	0	2	88	0	0	0	3	6	7	61	23	0	0	22	0	309	100	200	JF519049	SH181579.07FU	p:Ascomycota	c:Sordariomycetes	o:Chaetosphaeriales	f:Chaetosphaeriaceae
OTU_730	0	0	0	0	3	0	0	0	0	0	0	41	86	17	17	35	23	27	14	45	308	100	200	FN908919	SH100809.07FU	p:Basidiomycota	c:Microbotryomycetes	o:Leucosporidiales	f:Leucosporidiaceae	Leucosporidium	s:Leucosporidium_drummii_SH100809.07FU
OTU_606	17	0	0	0	0	0	0	0	0	0	0	0	226	58	6	0	0	0	0	0	307	99.5	200	KF617903	SH192004.07FU	p:Basidiomycota	c:Agaricomycetes	o:Agaricales
OTU_2747	0	0	292	0	2	0	2	0	0	0	0	0	0	0	8	0	0	0	0	0	304	96.1	203	KC457186	SH018521.07FU	p:Ascomycota	c:Leotiomycetes
OTU_726	0	0	0	0	0	0	0	0	0	0	0	17	116	48	96	0	0	20	2	4	303	99.5	201	EF635654	SH188326.07FU	p:Ascomycota	c:Orbiliomycetes	o:Orbiliales	f:Orbiliaceae
OTU_425	5	275	0	0	0	0	3	0	0	20	0	0	0	0	0	0	0	0	0	0	303	92.1	202	KF007265	SH016531.07FU	p:Ascomycota	c:Leotiomycetes
OTU_364	0	0	0	0	0	0	0	0	0	0	11	0	3	0	288	0	0	0	0	0	302	84	200	HF947857	SH030360.07FU	p:Ascomycota	c:Leotiomycetes	o:Helotiales
OTU_620	0	17	5	146	0	0	0	128	3	2	0	0	0	0	0	0	0	0	0	0	301	95.5	201	GU207223	SH212232.07FU	p:Ascomycota	c:Lecanoromycetes	o:Lecanorales	f:Cladoniaceae	Cladonia	s:Cladonia_apodocarpa_SH212232.07FU
OTU_678	0	27	0	10	66	178	9	0	9	2	0	0	0	0	0	0	0	0	0	0	301	90.4	208	JN621924	SH212233.07FU	p:Ascomycota	c:Lecanoromycetes	o:Lecanorales	f:Cladoniaceae	Cladonia	s:Cladonia_symphycarpa_SH212233.07FU
OTU_484	0	10	87	0	167	24	0	0	0	12	0	0	0	0	0	0	0	0	0	0	300	95	201	FM205913	SH212241.07FU	p:Ascomycota	c:Lecanoromycetes	o:Lecanorales	f:Cladoniaceae	Cladonia	s:Cladonia_pulvinata_SH212241.07FU
OTU_424	220	0	0	0	0	0	0	0	0	0	0	0	78	0	0	0	0	0	0	0	298	98.5	200	UDB017187	SH197134.07FU	p:Basidiomycota	c:Agaricomycetes	o:Sebacinales	f:Sebacinaceae	Sebacina
OTU_822	0	45	47	43	64	28	9	11	7	43	0	0	0	0	0	0	0	0	0	0	297	98	200	EF373577	SH208605.07FU	p:Ascomycota	c:Eurotiomycetes	o:Chaetothyriales	f:Herpotrichiellaceae
OTU_670	0	0	8	0	10	11	8	4	15	0	2	7	0	66	100	43	16	5	2	0	297	98.5	201	KC456767	SH196476.07FU	p:Ascomycota	c:Leotiomycetes	o:Helotiales	f:Helotiales_fam_Incertae_sedis	Catenulifera
OTU_587	0	86	0	55	0	0	156	0	0	0	0	0	0	0	0	0	0	0	0	0	297	93.6	203	HQ850143	SH003324.07FU	p:Basidiomycota	c:Agaricomycetes	o:Sebacinales	f:Sebacinales_Group_B
OTU_1089	0	0	0	32	72	73	24	0	55	39	0	0	0	0	0	0	0	0	0	0	295	98	200	KC966333	SH012589.07FU	p:Ascomycota	c:Eurotiomycetes	o:Chaetothyriales	f:Herpotrichiellaceae
OTU_400	0	0	0	0	0	0	0	0	0	0	0	0	0	0	9	0	285	0	0	0	294	93.5	200	JQ420962	SH179096.07FU	p:Basidiomycota	c:Agaricomycetes	o:Sebacinales	f:Sebacinales_Group_B
OTU_767	2	0	0	0	0	6	3	49	41	0	38	2	17	93	38	0	0	4	0	0	293	95	200	KF800472	SH020264.07FU	p:Ascomycota	c:Dothideomycetes
OTU_632	0	0	0	0	0	0	0	0	0	0	0	71	28	104	89	0	0	0	0	0	292	97.5	201	DQ093754	SH202720.07FU	p:Ascomycota	c:Leotiomycetes	o:Helotiales	f:Helotiales_fam_Incertae_sedis	Xenopolyscytalum
OTU_610	0	0	3	0	7	25	20	0	7	0	0	0	0	60	169	0	0	0	0	0	291	98.5	201	DQ309156	SH202429.07FU	p:Basidiomycota	c:Agaricomycetes	o:Trechisporales
OTU_638	0	11	0	91	2	42	5	0	39	100	0	0	0	0	0	0	0	0	0	0	290	95.5	202	KC966008	SH029888.07FU	p:Ascomycota	c:Leotiomycetes	o:Helotiales
OTU_362	0	0	0	0	0	0	0	0	0	0	0	12	270	0	3	0	0	4	0	0	289	99.5	200	EF218815	SH214607.07FU	p:Basidiomycota	c:Agaricomycetes	o:Sebacinales	f:Sebacinaceae
OTU_884	0	0	0	0	78	0	0	47	164	0	0	0	0	0	0	0	0	0	0	0	289	100	178	UDB001621	SH180256.07FU	p:Basidiomycota	c:Agaricomycetes
OTU_972	118	0	0	0	59	25	3	13	62	0	0	0	8	0	0	0	0	0	0	0	288	96.5	202	KC965841	SH022466.07FU	p:Ascomycota	c:Eurotiomycetes	o:Chaetothyriales
OTU_436	0	0	0	0	0	0	0	0	43	0	0	7	49	27	158	0	0	4	0	0	288	99	200	GU174334	SH215250.07FU	p:Ascomycota	c:Leotiomycetes	o:Helotiales
OTU_586	0	0	0	0	0	0	0	2	2	0	0	20	24	0	30	0	0	67	127	16	288	99	200	AY900091	SH218892.07FU	p:Basidiomycota	c:Agaricomycetes	o:Agaricales	f:Strophariaceae	Alnicola	s:Alnicola_cholea_SH218892.07FU
OTU_446	31	2	0	0	5	95	12	40	75	4	0	0	0	9	14	0	0	0	0	0	287	99	201	KC785560	SH205786.07FU	p:Ascomycota	c:Eurotiomycetes	o:Chaetothyriales	f:Herpotrichiellaceae
OTU_3396	0	0	0	0	0	0	0	0	0	0	4	4	34	27	63	2	152	0	0	0	286	96.5	200	HQ212354	SH461760.07FU	p:Ascomycota
OTU_474	0	0	0	0	257	0	0	0	28	0	0	0	0	0	0	0	0	0	0	0	285	93	200	UDB018659	SH188528.07FU	p:Basidiomycota	c:Agaricomycetes	o:Agaricales	f:Cortinariaceae	Cortinarius	s:Cortinarius_dolabratus_SH188528.07FU
OTU_353	0	0	0	0	0	0	0	0	0	0	9	0	9	0	144	95	26	2	0	0	285	90.5	200	FJ788840	SH199329.07FU	p:Basidiomycota	c:Agaricomycetes	o:Sebacinales
OTU_880	0	0	0	0	0	0	0	0	0	0	45	27	34	8	22	14	19	95	6	13	283	99	201	AF144483	SH202458.07FU	p:Basidiomycota	c:Tremellomycetes	o:Cystofilobasidiales	f:Cystofilobasidiaceae	Mrakia	s:Mrakia_frigida_SH202458.07FU
OTU_440	0	26	90	78	72	0	0	6	8	0	0	0	3	0	0	0	0	0	0	0	283	97.5	200	FJ475769	SH179955.07FU	p:Basidiomycota	c:Agaricomycetes	o:Trechisporales	f:Hydnodontaceae	Luellia
OTU_913	0	12	0	2	138	87	0	2	5	26	0	0	0	6	0	0	0	3	0	0	281	89.6	202	FR682264	SH020620.07FU	p:Ascomycota	c:Eurotiomycetes	o:Chaetothyriales
OTU_2296	0	33	31	73	4	6	42	2	27	22	12	0	0	0	20	3	3	0	3	0	281	98	200	KC457186	SH018521.07FU	p:Ascomycota	c:Leotiomycetes
OTU_567	0	0	0	0	0	0	0	0	0	0	0	70	17	66	36	2	4	24	52	10	281	100	200	HQ211603	SH196095.07FU	p:Zygomycota	c:Mucoromycotina_cls_Incertae_sedis	o:Mucorales	f:Umbelopsidaceae	Umbelopsis
OTU_452	0	0	0	0	0	0	0	0	0	0	0	2	0	0	0	202	12	23	22	19	280	100	200	HQ211601	SH198675.07FU	p:Ascomycota
OTU_439	0	0	0	0	0	201	0	0	0	0	0	28	0	43	8	0	0	0	0	0	280	92	200	JX392820	SH009021.07FU	p:Basidiomycota	c:Agaricomycetes	o:Trechisporales	f:Hydnodontaceae	Trechispora
OTU_793	10	9	0	3	53	24	3	5	132	40	0	0	0	0	0	0	0	0	0	0	279	98.5	201	KC876148	SH213289.07FU	p:Ascomycota	c:Eurotiomycetes	o:Chaetothyriales	f:Herpotrichiellaceae
OTU_546	0	0	0	0	0	0	0	0	0	0	0	0	0	0	0	0	278	0	0	0	278	95	201	JF908464	SH221339.07FU	p:Basidiomycota	c:Agaricomycetes	o:Agaricales	f:Mycenaceae	Mycena	s:Mycena_flavoalba_SH221339.07FU
OTU_532	0	0	0	0	0	0	0	0	0	0	0	6	25	210	24	11	0	0	0	0	276	92.6	203	KC965971	SH192323.07FU	p:Ascomycota	c:Eurotiomycetes	o:Chaetothyriales	f:Herpotrichiellaceae
OTU_627	0	0	0	0	0	0	276	0	0	0	0	0	0	0	0	0	0	0	0	0	276	100	199	GQ869498	SH127571.07FU	p:Basidiomycota	c:Agaricomycetes	o:Agaricales	f:Strophariaceae	Hebeloma	s:Hebeloma_hiemale_SH127571.07FU
OTU_1707	0	0	0	0	0	0	0	0	0	0	14	66	42	40	36	43	0	17	12	4	274	96.5	200	HQ446078	SH218122.07FU	p:Ascomycota	c:Leotiomycetes	o:Helotiales	f:Vibrisseaceae	Phialocephala
OTU_2744	0	0	268	0	0	0	4	2	0	0	0	0	0	0	0	0	0	0	0	0	274	85.3	204	JF691171	SH030358.07FU	p:Ascomycota	c:Leotiomycetes	o:Helotiales
OTU_917	34	0	0	0	8	96	0	0	11	125	0	0	0	0	0	0	0	0	0	0	274	95	202	KF428326	SH181080.07FU	p:Ascomycota	c:Leotiomycetes
OTU_264	0	0	0	0	0	0	0	0	0	0	0	180	0	0	0	0	0	14	79	0	273	99	201	AY373923	SH207150.07FU	p:Ascomycota	c:Eurotiomycetes	o:Eurotiales	f:Trichocomaceae	Penicillium	s:Penicillium_melinii_SH207150.07FU
OTU_759	0	0	0	0	0	0	0	0	2	0	0	0	0	0	0	31	0	94	112	33	272	100	200	AF125937	SH182512.07FU	p:Ascomycota	c:Eurotiomycetes	o:Eurotiales	f:Trichocomaceae	Penicillium	s:Penicillium_angulare_SH182512.07FU
OTU_714	0	0	0	0	0	0	0	0	0	0	0	57	126	9	80	0	0	0	0	0	272	97.5	200	JX030270	SH177920.07FU	p:Basidiomycota	c:Agaricomycetes	o:Thelephorales	f:Thelephoraceae
OTU_723	0	3	0	27	53	113	12	0	0	63	0	0	0	0	0	0	0	0	0	0	271	85.6	201	GQ411318	SH198660.07FU	p:Ascomycota	c:Dothideomycetes	o:Pleosporales	f:Pleosporales_fam_Incertae_sedis	Clavariopsis	s:Clavariopsis_aquatica_SH198660.07FU
OTU_381	0	23	125	46	49	0	7	11	0	8	0	0	0	0	0	0	0	0	0	0	269	99	200	UDB020654	SH219619.07FU	p:Ascomycota	c:Dothideomycetes	o:Venturiales	f:Venturiaceae
OTU_2715	0	19	244	0	2	0	0	3	0	0	0	0	0	0	0	0	0	0	0	0	268	98.5	200	DQ309131	SH180125.07FU	p:Zygomycota	c:Mortierellomycotina_cls_Incertae_sedis	o:Mortierellales	f:Mortierellaceae	Mortierella
OTU_551	118	0	0	149	0	0	0	0	0	0	0	0	0	0	0	0	0	0	0	0	267	84.2	202	GU174356	SH201552.07FU	p:Ascomycota	c:Leotiomycetes	o:Helotiales
OTU_228	3	0	238	0	0	0	0	23	0	0	0	0	0	0	0	0	0	0	0	0	264	91.5	201	HQ022098	SH023334.07FU	p:Ascomycota	c:Eurotiomycetes	o:Chaetothyriales	f:Herpotrichiellaceae
OTU_544	0	0	0	0	0	0	0	0	0	0	0	6	253	0	0	0	0	2	0	3	264	99.5	201	JQ711811	SH188532.07FU	p:Basidiomycota	c:Agaricomycetes	o:Agaricales	f:Cortinariaceae
OTU_524	2	0	0	2	9	3	0	0	3	9	0	0	7	202	0	0	26	0	0	0	263	91.1	203	KF800354	SH479799.07FU	p:Basidiomycota	c:Agaricomycetes	o:Agaricales
OTU_1059	0	0	0	0	55	106	0	0	0	101	0	0	0	0	0	0	0	0	0	0	262	85.7	210	FJ552988	SH196070.07FU	p:Basidiomycota	c:Agaricomycetes	o:Agaricales	f:Clavariaceae
OTU_872	0	0	0	0	10	0	0	0	0	0	16	13	16	62	41	23	65	10	2	3	261	97	201	KC965665	SH018520.07FU	p:Ascomycota	c:Leotiomycetes
OTU_470	0	0	0	0	0	0	259	0	0	0	0	0	0	0	0	0	0	0	0	0	259	93	200	JQ347210	SH189574.07FU	p:Basidiomycota	c:Agaricomycetes	o:Thelephorales	f:Thelephoraceae
OTU_405	0	0	17	0	0	0	0	0	0	0	228	0	0	0	11	0	0	0	2	0	258	97	200	JN033393	SH216909.07FU	p:Ascomycota	c:Leotiomycetes	o:Helotiales	f:Hyaloscyphaceae	Arachnopeziza
OTU_841	2	0	0	11	15	27	59	34	42	67	0	0	0	0	0	0	0	0	0	0	257	93.5	201	HE605242	SH012735.07FU	p:Ascomycota	c:Leotiomycetes	o:Helotiales
OTU_622	0	0	38	0	0	0	0	0	0	0	215	0	0	0	3	0	0	0	0	0	256	99.5	200	HQ211527	SH003327.07FU	p:Basidiomycota	c:Agaricomycetes	o:Sebacinales	f:Sebacinales_Group_B
OTU_1476	14	36	0	43	27	20	24	27	53	11	0	0	0	0	0	0	0	0	0	0	255	93.6	203	KC966354	SH023345.07FU	p:Ascomycota	c:Eurotiomycetes	o:Chaetothyriales
OTU_443	0	0	255	0	0	0	0	0	0	0	0	0	0	0	0	0	0	0	0	0	255	94.7	206	UDB001090	SH033455.07FU	p:Basidiomycota	c:Agaricomycetes	o:Agaricales	f:Cortinariaceae	Cortinarius
OTU_594	0	0	0	0	0	0	0	0	0	0	0	0	0	2	0	151	27	29	45	0	254	94.5	200	HQ211516	SH201647.07FU	p:Ascomycota	c:Leotiomycetes	o:Helotiales
OTU_545	0	0	0	0	26	36	0	0	140	52	0	0	0	0	0	0	0	0	0	0	254	94	201	KC292902	SH216604.07FU	p:Ascomycota	c:Dothideomycetes	o:Pleosporales	f:Pleosporales_fam_Incertae_sedis	Phoma
OTU_772	0	6	0	193	0	0	0	15	38	2	0	0	0	0	0	0	0	0	0	0	254	79.1	201	JX984735	SH027347.07FU
OTU_480	5	3	0	0	0	0	0	0	243	0	0	0	0	0	2	0	0	0	0	0	253	100	200	FJ440887	SH201612.07FU	p:Ascomycota	c:Leotiomycetes
OTU_3459	25	0	0	0	0	0	0	0	0	0	0	31	83	47	61	0	0	0	3	3	253	97.5	200	HQ212020	SH182087.07FU	p:Ascomycota
OTU_703	2	0	0	13	91	14	0	0	67	65	0	0	0	0	0	0	0	0	0	0	252	86.6	201	KC965460	SH199279.07FU	p:Ascomycota	c:Eurotiomycetes	o:Chaetothyriales
OTU_44	0	0	0	196	0	0	56	0	0	0	0	0	0	0	0	0	0	0	0	0	252	71.8	216	KC965488	SH029091.07FU	p:Basidiomycota	c:Agaricomycetes	o:Agaricales	f:Clavariaceae
OTU_961	0	27	0	0	75	37	0	8	29	74	0	0	0	0	0	0	0	0	0	0	250	94	200	FM997929	SH208599.07FU	p:Ascomycota	c:Eurotiomycetes	o:Chaetothyriales	f:Herpotrichiellaceae
OTU_898	0	0	0	0	0	0	0	0	0	0	105	41	20	23	42	7	0	0	0	12	250	97	200	KC966020	SH012610.07FU	p:Ascomycota	c:Eurotiomycetes	o:Chaetothyriales	f:Herpotrichiellaceae
OTU_617	0	0	0	0	0	206	0	0	0	0	0	5	0	39	0	0	0	0	0	0	250	99	200	FJ554144	SH177852.07FU	p:Basidiomycota	c:Agaricomycetes	o:Thelephorales	f:Thelephoraceae
OTU_537	0	0	0	0	0	0	0	0	0	0	13	0	0	226	0	10	0	0	0	0	249	100	200	AM999747	SH192321.07FU	p:Ascomycota	c:Eurotiomycetes	o:Chaetothyriales
OTU_173	0	69	129	39	0	0	0	0	0	0	0	12	0	0	0	0	0	0	0	0	249	99.4	167	AY465504	SH187687.07FU	p:Ascomycota	c:Pezizomycetes	o:Pezizales
OTU_741	10	7	0	30	71	31	7	3	78	11	0	0	0	0	0	0	0	0	0	0	248	98.5	200	KC965273	SH016865.07FU	p:Ascomycota	c:Dothideomycetes	o:Capnodiales
OTU_931	2	5	4	25	19	19	0	9	13	3	0	8	51	7	32	0	41	8	2	0	248	100	195	AF388928	SH191316.07FU	p:Ascomycota	c:Sordariomycetes	o:Sordariales	f:Sordariaceae	Neurospora	s:Neurospora_terricola_SH191316.07FU
OTU_3550	2	19	0	4	0	60	141	6	2	14	0	0	0	0	0	0	0	0	0	0	248	96.5	200	EF433960	SH182153.07FU
OTU_57	0	2	32	0	165	0	0	5	0	0	13	0	0	0	0	9	4	0	0	16	246	92.6	203	AY699661	SH020838.07FU	p:Ascomycota	c:Leotiomycetes	o:Helotiales	f:Vibrisseaceae	Acephala
OTU_538	0	21	5	63	117	23	2	11	3	0	0	0	0	0	0	0	0	0	0	0	245	85	207	KC966354	SH023345.07FU	p:Ascomycota	c:Eurotiomycetes	o:Chaetothyriales
OTU_495	0	0	0	0	0	0	0	0	0	0	162	5	0	3	75	0	0	0	0	0	245	80.5	200	FN565263	SH030365.07FU	p:Ascomycota	c:Leotiomycetes	o:Helotiales
OTU_21	0	0	245	0	0	0	0	0	0	0	0	0	0	0	0	0	0	0	0	0	245	77.2	206	GU233364	SH020553.07FU	p:Basidiomycota	c:Agaricomycetes	o:Agaricales	f:Hygrophoraceae	Camarophyllus
OTU_1128	0	0	0	4	0	0	78	0	30	111	0	0	0	0	0	0	0	21	0	0	244	95	202	KF428326	SH181080.07FU	p:Ascomycota	c:Leotiomycetes
OTU_1170	0	16	5	39	56	14	3	21	26	19	0	6	38	0	0	0	0	0	0	0	243	95	200	GU174334	SH215250.07FU	p:Ascomycota	c:Leotiomycetes	o:Helotiales
OTU_761	96	0	0	0	0	147	0	0	0	0	0	0	0	0	0	0	0	0	0	0	243	96	201	JX195337	SH012228.07FU	p:Ascomycota	c:Lecanoromycetes	o:Peltigerales	f:Peltigeraceae	Peltigera
OTU_561	0	0	0	0	221	0	0	18	2	0	0	0	0	0	2	0	0	0	0	0	243	99	200	GU083290	SH196456.07FU	p:Basidiomycota	c:Agaricomycetes	o:Cantharellales	f:Ceratobasidiaceae
OTU_789	0	8	0	0	111	32	0	0	2	89	0	0	0	0	0	0	0	0	0	0	242	81.6	201	HQ696659	SH017734.07FU	p:Ascomycota	c:Leotiomycetes	o:Helotiales	f:Helotiales_fam_Incertae_sedis	Spirosphaera
OTU_1807	19	0	0	0	0	0	0	0	0	0	0	76	3	126	18	0	0	0	0	0	242	97.5	201	HQ212020	SH182087.07FU	p:Ascomycota
OTU_458	0	0	0	0	0	0	0	14	0	0	0	2	0	0	0	25	0	53	80	67	241	100	200	KF296908	SH203173.07FU	p:Ascomycota	c:Sordariomycetes	o:Hypocreales
OTU_465	0	240	0	0	0	0	0	0	0	0	0	0	0	0	0	0	0	0	0	0	240	97	200	HQ850131	SH027889.07FU	p:Ascomycota	c:Lecanoromycetes	o:Acarosporales	f:Acarosporaceae	Acarospora
OTU_674	4	65	119	8	2	0	14	5	0	0	9	6	0	0	3	4	0	0	0	0	239	99.5	200	FJ008679	SH193253.07FU	p:Ascomycota	c:Eurotiomycetes	o:Chaetothyriales
OTU_635	0	0	0	0	0	0	0	0	0	0	239	0	0	0	0	0	0	0	0	0	239	98.8	165	HQ215793	SH188126.07FU	p:Basidiomycota	c:Agaricomycetes	o:Agaricales
OTU_825	0	9	0	22	107	17	17	0	62	4	0	0	0	0	0	0	0	0	0	0	238	97	200	EF433960	SH182153.07FU
OTU_651	0	0	0	199	0	22	0	6	0	10	0	0	0	0	0	0	0	0	0	0	237	86.6	201	JQ346926	SH023325.07FU	p:Ascomycota	c:Eurotiomycetes	o:Chaetothyriales	f:Herpotrichiellaceae
OTU_585	0	0	81	0	0	0	0	0	0	0	2	0	0	9	122	0	20	2	0	0	236	98.5	200	KF359672	SH187861.07FU	p:Zygomycota	c:Mortierellomycotina_cls_Incertae_sedis	o:Mortierellales	f:Mortierellaceae	Mortierella
OTU_499	0	0	0	0	0	0	0	0	0	0	0	0	0	9	206	0	0	20	0	0	235	89.1	202	KC965277	SH025725.07FU
OTU_303	0	0	28	0	0	3	2	50	127	0	0	0	11	2	0	4	0	7	0	0	234	100	200	AF444417	SH212824.07FU	p:Basidiomycota	c:Tremellomycetes	o:Cystofilobasidiales	f:Cystofilobasidiaceae	Guehomyces	s:Guehomyces_pullulans_SH212824.07FU
OTU_503	0	0	6	0	0	0	0	17	0	0	0	0	3	0	2	4	201	0	0	0	233	84.5	207	AB180316	SH211817.07FU	p:Basidiomycota	c:Exobasidiomycetes	o:Exobasidiales	f:Exobasidiaceae	Exobasidium	s:Exobasidium_pentasporium_SH211817.07FU
OTU_482	2	6	25	20	67	19	14	23	42	8	0	0	0	0	0	0	6	0	0	0	232	95	200	FR682446	SH214188.07FU	p:Ascomycota	c:Dothideomycetes	o:Capnodiales	f:Capnodiales_fam_Incertae_sedis	Friedmanniomyces
OTU_680	0	11	0	2	0	0	0	23	0	0	0	2	86	0	0	14	61	15	14	4	232	96	200	EU019299	SH218118.07FU	p:Ascomycota	c:Leotiomycetes	o:Helotiales
OTU_878	3	7	97	75	7	0	5	25	11	2	0	0	0	0	0	0	0	0	0	0	232	100	185	FR799290	SH176040.07FU	p:Ascomycota	c:Lecanoromycetes	o:Lecanorales	f:Sphaerophoraceae
OTU_410	0	0	0	0	0	0	0	0	0	0	0	0	0	213	13	4	0	2	0	0	232	98.5	200	KC966096	SH022180.07FU	p:Ascomycota	c:Dothideomycetes	o:Pleosporales
OTU_1086	5	6	21	20	8	10	15	26	75	0	6	2	12	12	14	0	0	0	0	0	232	100	200	GU909953	SH184178.07FU	p:Ascomycota
OTU_126	32	2	19	5	3	17	0	116	23	5	0	0	6	0	4	0	0	0	0	0	232	100	200	AF145322	SH206550.07FU	p:Basidiomycota	c:Tremellomycetes	o:Tremellales	f:Tremellales_fam_Incertae_sedis	Cryptococcus	s:Cryptococcus_friedmannii_SH206550.07FU
OTU_2240	0	0	0	0	0	0	0	7	0	0	7	17	43	95	57	0	0	6	0	0	232	98.5	194	HQ630347	SH220322.07FU	p:Zygomycota	c:Mortierellomycotina_cls_Incertae_sedis	o:Mortierellales	f:Mortierellaceae	Mortierella	s:Mortierella_antarctica_SH220322.07FU
OTU_687	0	0	0	0	0	0	0	0	0	0	49	0	6	0	0	4	0	168	4	0	231	98.5	200	JX507684	SH022763.07FU	p:Ascomycota	c:Leotiomycetes
OTU_500	0	0	0	0	0	0	0	0	0	0	0	25	63	132	0	2	0	2	7	0	231	85	200	AM882738	SH003923.07FU	p:Basidiomycota	c:Agaricomycetes	o:Agaricales	f:Inocybaceae	Inocybe
OTU_815	0	10	0	11	104	28	0	0	53	23	0	0	0	0	0	0	0	0	0	0	229	92.6	202	AB873190	SH019193.07FU	p:Ascomycota	c:Dothideomycetes	o:Capnodiales
OTU_704	28	25	0	0	31	0	2	0	74	0	0	0	0	0	0	0	69	0	0	0	229	99.5	200	HQ154420	SH199330.07FU	p:Basidiomycota	c:Agaricomycetes	o:Sebacinales	f:Sebacinaceae
OTU_1091	39	0	0	25	17	24	0	38	82	4	0	0	0	0	0	0	0	0	0	0	229	96	201	KF297230	SH007424.07FU
OTU_999	15	2	10	18	0	4	0	2	5	0	0	0	8	0	164	0	0	0	0	0	228	97	201	GU910366	SH215928.07FU	p:Ascomycota
OTU_3024	3	6	0	0	0	0	5	14	0	0	0	2	3	21	4	13	6	117	7	27	228	98	200	AY842393	SH180112.07FU	p:Zygomycota	c:Mortierellomycotina_cls_Incertae_sedis	o:Mortierellales	f:Mortierellaceae
OTU_502	0	18	0	8	0	9	11	11	6	163	0	0	0	0	0	0	0	0	0	0	226	97	202	KF297000	SH468767.07FU
OTU_505	0	0	224	0	0	0	0	0	0	0	0	0	0	0	0	0	0	0	0	0	224	95	201	HQ021809	SH218297.07FU	p:Ascomycota	c:Leotiomycetes	o:Helotiales
OTU_653	0	0	0	0	158	40	0	0	0	0	0	8	0	7	0	0	11	0	0	0	224	89	200	JF691276	SH009017.07FU	p:Basidiomycota	c:Agaricomycetes	o:Trechisporales	f:Hydnodontaceae	Trechispora
OTU_833	0	0	0	0	0	0	0	0	0	0	0	0	0	0	0	0	123	98	0	0	221	92	201	HQ211546	SH215941.07FU	p:Ascomycota	c:Leotiomycetes	o:Helotiales	f:Helotiaceae
OTU_832	0	0	0	0	0	0	0	0	0	0	122	15	23	2	5	6	30	7	10	0	220	100	200	HQ211713	SH201712.07FU	p:Ascomycota	c:Leotiomycetes	o:Helotiales	f:Hyaloscyphaceae
OTU_708	0	0	123	0	0	0	0	0	0	0	0	0	0	34	7	0	52	0	4	0	220	100	160	GU810928	SH218113.07FU	p:Basidiomycota	c:Agaricomycetes	o:Agaricales	f:Hygrophoraceae	Lichenomphalia	s:Lichenomphalia_umbellifera_SH218113.07FU
OTU_608	4	0	0	0	0	0	0	0	0	0	0	0	21	190	0	0	0	0	3	0	218	98.9	182	JX669835	SH223388.07FU	p:Ascomycota	c:Pezizomycetes	o:Pezizales	f:Sarcosomataceae	Urnula
OTU_870	64	4	0	21	19	0	37	65	0	7	0	0	0	0	0	0	0	0	0	0	217	99.5	200	KF823628	SH201434.07FU	p:Basidiomycota	c:Agaricomycetes	o:Agaricales	f:Tricholomataceae
OTU_984	2	0	0	0	0	0	0	0	0	0	0	0	0	91	22	0	0	101	0	0	216	100	200	JX630548	SH188481.07FU	p:Basidiomycota	c:Agaricomycetes	o:Agaricales	f:Cortinariaceae
OTU_814	0	0	0	0	0	0	0	0	0	0	71	5	50	11	28	0	11	38	0	2	216	100	166	EU711637	SH176421.07FU	p:Basidiomycota	c:Agaricomycetes	o:Russulales	f:Russulaceae
OTU_442	0	0	0	0	0	3	0	4	7	2	0	2	2	70	120	0	0	4	0	0	214	98.5	200	AF454570	SH481605.07FU	p:Basidiomycota	c:Agaricomycetes	o:Boletales	f:Boletaceae	Leccinum
OTU_951	0	0	40	0	0	0	0	0	0	0	5	0	0	13	2	33	12	9	98	0	212	99.5	201	HQ211764	SH181101.07FU	p:Ascomycota	c:Leotiomycetes	o:Helotiales
OTU_747	0	0	0	0	0	0	0	0	0	0	0	8	4	0	18	0	181	0	0	0	211	92.8	207	AY669672	SH188564.07FU	p:Basidiomycota	c:Agaricomycetes	o:Agaricales	f:Cortinariaceae
OTU_559	0	0	0	0	0	0	0	0	0	0	0	0	59	0	23	0	129	0	0	0	211	99.5	200	HQ211993	SH018586.07FU	p:Basidiomycota	c:Agaricomycetes	o:Sebacinales	f:Sebacinaceae
OTU_512	0	0	0	0	0	0	0	211	0	0	0	0	0	0	0	0	0	0	0	0	211	90	200	KF297051	SH020484.07FU	p:Basidiomycota	c:Pucciniomycetes
OTU_1126	0	0	0	0	0	0	0	0	0	0	168	0	8	0	34	0	0	0	0	0	210	98.5	200	HQ212216	SH195224.07FU	p:Ascomycota	c:Leotiomycetes	o:Helotiales	f:Hyaloscyphaceae
OTU_3428	0	11	12	0	2	0	26	20	2	137	0	0	0	0	0	0	0	0	0	0	210	96	202	KF617659	SH203524.07FU	p:Ascomycota	c:Leotiomycetes	o:Helotiales
OTU_1849	0	0	0	0	0	0	0	0	0	0	0	22	0	5	3	15	0	104	14	47	210	97.5	200	JN206400	SH196090.07FU	p:Zygomycota	c:Mucoromycotina_cls_Incertae_sedis	o:Mucorales	f:Umbelopsidaceae	Umbelopsis	s:Umbelopsis_isabellina_SH196090.07FU
OTU_444	0	0	0	0	0	0	0	0	210	0	0	0	0	0	0	0	0	0	0	0	210	75	200	KC965206	SH472183.07FU
OTU_801	2	26	47	17	0	0	74	15	0	24	0	0	0	0	0	0	0	3	0	0	208	100	200	KF617720	SH219520.07FU	p:Ascomycota	c:Saccharomycetes	o:Saccharomycetales
OTU_2429	11	0	0	28	43	26	12	32	31	18	0	0	0	6	0	0	0	0	0	0	207	85.1	202	EU139139	SH199274.07FU	p:Ascomycota	c:Eurotiomycetes	o:Chaetothyriales	f:Herpotrichiellaceae	Rhinocladiella
OTU_1409	0	26	0	2	58	12	4	9	63	9	0	0	0	0	0	19	0	4	0	0	206	96.5	200	KF617290	SH182152.07FU	p:Ascomycota
OTU_948	2	0	0	0	2	5	2	2	41	0	55	8	0	16	71	0	0	0	0	0	204	97	200	JX188194	SH021360.07FU	p:Ascomycota	c:Eurotiomycetes	o:Chaetothyriales	f:Herpotrichiellaceae	Phaeococcomyces
OTU_1175	0	0	0	0	0	0	0	0	0	0	56	41	14	19	33	2	35	0	0	2	202	99.5	201	HQ212217	SH216873.07FU	p:Ascomycota	c:Leotiomycetes	o:Helotiales	f:Helotiaceae	Neobulgaria
OTU_491	0	0	0	0	0	0	0	0	0	0	2	2	0	7	6	21	158	0	2	3	201	100	200	HQ211594	SH181108.07FU	p:Ascomycota	c:Leotiomycetes	o:Helotiales	f:Hyaloscyphaceae
OTU_640	0	0	0	0	0	0	0	0	0	0	0	103	4	0	31	6	3	30	16	7	200	99.5	201	HQ211978	SH474157.07FU	p:Ascomycota	c:Leotiomycetes	o:Helotiales	f:Helotiaceae	Rhizoscyphus
OTU_689	44	0	0	0	15	3	0	3	21	0	0	3	9	9	93	0	0	0	0	0	200	94.6	202	KF617659	SH203524.07FU	p:Ascomycota	c:Leotiomycetes	o:Helotiales
OTU_846	4	12	22	8	0	11	8	93	42	0	0	0	0	0	0	0	0	0	0	0	200	93.5	200	FJ756751	SH210015.07FU	p:Ascomycota	c:Lecanoromycetes	o:Lecanorales	f:Cladoniaceae	Cladonia	s:Cladonia_pyxidata_SH210015.07FU
OTU_584	0	0	0	0	27	2	0	115	26	9	0	0	8	0	0	4	3	4	0	0	198	99.5	200	EF093185	SH184430.07FU	p:Ascomycota	c:Pezizomycotina_cls_Incertae_sedis	o:Pezizomycotina_ord_Incertae_sedis	f:Pezizomycotina_fam_Incertae_sedis	Gyoerffyella
OTU_529	2	0	10	18	55	52	27	26	7	0	0	0	0	0	0	0	0	0	0	0	197	85.2	209	FJ372391	SH013700.07FU	p:Ascomycota	c:Eurotiomycetes	o:Chaetothyriales	f:Herpotrichiellaceae	Phaeomoniella
OTU_1039	4	12	0	0	36	7	0	2	15	82	20	0	2	5	0	6	0	5	0	0	196	98	201	KF296819	SH013008.07FU	p:Ascomycota	c:Leotiomycetes	o:Helotiales
OTU_531	0	14	0	8	0	16	4	154	0	0	0	0	0	0	0	0	0	0	0	0	196	97.5	200	AF062788	SH217010.07FU	p:Ascomycota	c:Leotiomycetes	o:Leotiomycetes_ord_Incertae_sedis	f:Myxotrichaceae	Oidiodendron	s:Oidiodendron_cereale_SH217010.07FU
OTU_698	0	45	0	0	0	28	0	9	0	113	0	0	0	0	0	0	0	0	0	0	195	96.5	201	KC965545	SH027987.07FU	p:Ascomycota	c:Lecanoromycetes	o:Agyriales
OTU_911	0	0	0	0	0	0	0	0	0	0	6	55	38	16	21	3	52	0	4	0	195	99	201	KC966288	SH216872.07FU	p:Ascomycota	c:Leotiomycetes	o:Helotiales	f:Helotiaceae	Neobulgaria
OTU_879	0	0	0	0	0	0	0	0	0	0	0	0	0	20	0	0	174	0	0	0	194	95.8	167	AM999609	SH459660.07FU	p:Ascomycota
OTU_473	0	0	0	2	0	0	0	0	191	0	0	0	0	0	0	0	0	0	0	0	193	83	200	AM260828	SH473387.07FU	p:Basidiomycota	c:Agaricomycetes	o:Agaricales	f:Inocybaceae
OTU_677	0	0	0	0	0	0	0	0	0	0	11	7	7	93	11	0	0	64	0	0	193	100	200	JF304353	SH184623.07FU	p:Basidiomycota	c:Agaricomycetes	o:Thelephorales	f:Thelephoraceae
OTU_1578	7	0	0	2	4	0	0	0	2	25	0	0	6	0	0	2	32	96	15	0	191	97.5	201	KF428326	SH181080.07FU	p:Ascomycota	c:Leotiomycetes
OTU_758	0	0	0	0	0	0	0	0	0	0	0	29	28	14	86	3	11	13	3	2	189	99	201	JQ346870	SH181489.07FU	p:Ascomycota	c:Sordariomycetes
OTU_669	0	15	2	29	0	2	0	0	0	0	0	0	0	0	124	0	0	16	0	0	188	90.1	202	AY268199	SH000287.07FU	p:Ascomycota	c:Leotiomycetes	o:Helotiales
OTU_582	0	0	0	0	8	11	8	8	146	7	0	0	0	0	0	0	0	0	0	0	188	98.5	200	HM136620	SH031209.07FU	p:Ascomycota	c:Leotiomycetes	o:Helotiales
OTU_2648	9	30	41	2	0	13	23	25	4	7	3	4	0	0	6	0	2	9	10	0	188	97	200	KF617290	SH182152.07FU	p:Ascomycota
OTU_550	0	4	0	0	3	0	0	0	2	0	0	0	0	0	0	0	177	0	2	0	188	100	200	UDB018663	SH196666.07FU	p:Basidiomycota	c:Agaricomycetes	o:Agaricales	f:Cortinariaceae	Cortinarius	s:Cortinarius_tabularis_SH196666.07FU
OTU_1219	0	0	0	0	13	0	0	70	104	0	0	0	0	0	0	0	0	0	0	0	187	97.9	189	AY970086	SH022903.07FU	p:Basidiomycota	c:Microbotryomycetes	o:Sporidiobolales
OTU_510	0	0	0	184	0	0	0	3	0	0	0	0	0	0	0	0	0	0	0	0	187	90	200	EU625819	SH184532.07FU	p:Basidiomycota	c:Agaricomycetes	o:Thelephorales	f:Thelephoraceae
OTU_1210	0	0	0	0	0	0	0	0	0	0	0	0	100	21	40	0	25	0	0	0	186	92.7	205	HQ850131	SH027889.07FU	p:Ascomycota	c:Lecanoromycetes	o:Acarosporales	f:Acarosporaceae	Acarospora
OTU_871	0	20	0	7	44	16	8	3	82	6	0	0	0	0	0	0	0	0	0	0	186	92.1	202	EU754974	SH016853.07FU	p:Ascomycota	c:Dothideomycetes	o:Capnodiales
OTU_654	0	0	0	0	0	0	0	0	0	0	0	2	29	13	7	118	12	0	0	5	186	100	200	GU998515	SH012608.07FU	p:Ascomycota	c:Eurotiomycetes	o:Chaetothyriales
OTU_449	4	2	0	0	0	0	0	0	0	0	179	0	0	0	0	0	0	0	0	0	185	94	201	KC966048	SH215254.07FU	p:Ascomycota	c:Leotiomycetes
OTU_773	0	9	0	75	0	0	17	0	0	0	75	0	0	0	8	0	0	0	0	0	184	98	200	GU256974	SH003330.07FU	p:Basidiomycota	c:Agaricomycetes	o:Sebacinales
OTU_1308	14	0	0	0	11	61	0	0	35	2	0	0	8	0	0	0	52	0	0	0	183	87.6	201	KF800354	SH479799.07FU	p:Basidiomycota	c:Agaricomycetes	o:Agaricales
OTU_1114	0	22	0	29	0	0	0	0	0	131	0	0	0	0	0	0	0	0	0	0	182	96	202	GU234148	SH185108.07FU	p:Basidiomycota	c:Agaricomycetes	o:Agaricales	f:Clavariaceae	Clavaria	s:Clavaria_acuta_SH185108.07FU
OTU_609	0	0	0	0	0	0	0	2	0	0	0	0	0	0	0	6	172	2	0	0	182	99.5	201	HQ211857	SH177501.07FU	p:Basidiomycota	c:Agaricomycetes	o:Agaricales	f:Strophariaceae
OTU_829	76	19	0	0	69	0	0	0	0	0	7	9	2	0	0	0	0	0	0	0	182	99.5	200	EF218838	SH250543.07FU	p:Basidiomycota	c:Agaricomycetes	o:Thelephorales	f:Thelephoraceae
OTU_575	0	0	0	0	0	0	0	0	0	0	0	152	0	0	0	0	9	19	0	0	180	97.5	203	JN792579	SH012060.07FU	p:Ascomycota	c:Sordariomycetes	o:Diaporthales	f:Valsaceae	Leucostoma
OTU_792	0	0	0	0	0	0	0	0	0	0	153	0	0	2	13	0	5	2	3	2	180	98	201	HM239964	SH215932.07FU	p:Ascomycota
OTU_1045	0	0	0	0	0	0	0	0	0	0	0	28	71	70	11	0	0	0	0	0	180	96.5	201	JX630720	SH177802.07FU	p:Basidiomycota	c:Agaricomycetes	o:Thelephorales	f:Thelephoraceae	Tomentella
OTU_448	0	8	0	5	33	29	44	7	0	53	0	0	0	0	0	0	0	0	0	0	179	89.2	203	DQ421142	SH007209.07FU	p:Basidiomycota	c:Agaricomycetes	o:Agaricales	f:Clavariaceae	Clavaria
OTU_285	4	0	0	0	0	0	0	0	0	0	0	8	80	0	0	2	2	83	0	0	179	99.5	200	JX630412	SH217476.07FU	p:Basidiomycota	c:Agaricomycetes	o:Thelephorales	f:Thelephoraceae
OTU_4525	0	64	0	0	2	0	98	14	0	0	0	0	0	0	0	0	0	0	0	0	178	86.8	205	JF691171	SH030358.07FU	p:Ascomycota	c:Leotiomycetes	o:Helotiales
OTU_1013	0	6	18	29	53	7	6	8	0	4	6	5	10	6	13	0	7	0	0	0	178	73.1	212	HM069465	SH459023.07FU	p:Ascomycota	c:Dothideomycetes
OTU_802	0	0	0	0	0	0	0	0	0	0	80	0	0	19	5	0	0	74	0	0	178	99.5	200	KC965848	SH219955.07FU	p:Basidiomycota	c:Agaricomycetes	o:Agaricales
OTU_441	0	0	0	0	0	0	0	177	0	0	0	0	0	0	0	0	0	0	0	0	177	74.2	213	FJ552783	SH192743.07FU	p:Basidiomycota	c:Agaricomycetes	o:Agaricales	f:Clavariaceae	Clavaria
OTU_713	0	0	0	0	0	0	0	0	0	0	0	0	0	120	57	0	0	0	0	0	177	93.6	202	EU516949	SH020414.07FU
OTU_1075	0	0	0	0	0	0	0	0	0	0	0	0	4	0	6	7	152	5	0	2	176	96	201	EU292449	SH182180.07FU	p:Basidiomycota	c:Tremellomycetes	o:Cystofilobasidiales	f:Cystofilobasidiales_fam_Incertae_sedis	Syzygospora
OTU_4152	20	0	0	16	4	8	6	30	74	0	0	2	12	0	2	0	0	2	0	0	176	98	201	KC965180	SH180116.07FU	p:Zygomycota	c:Mortierellomycotina_cls_Incertae_sedis	o:Mortierellales	f:Mortierellaceae
OTU_4025	0	0	0	0	0	0	2	0	0	0	2	74	54	30	14	0	0	0	0	0	176	98.5	200	EF433960	SH182153.07FU
OTU_488	0	0	0	0	175	0	0	0	0	0	0	0	0	0	0	0	0	0	0	0	175	98	202	HM239968	SH208606.07FU	p:Ascomycota	c:Eurotiomycetes	o:Chaetothyriales
OTU_2708	8	11	36	17	33	18	11	10	17	4	2	0	0	0	3	0	0	5	0	0	175	94.6	203	KC966354	SH023345.07FU	p:Ascomycota	c:Eurotiomycetes	o:Chaetothyriales
OTU_549	0	0	0	0	0	0	0	0	0	0	0	0	0	0	0	7	168	0	0	0	175	100	200	HQ211666	SH184443.07FU	p:Ascomycota	c:Leotiomycetes	o:Helotiales
OTU_805	0	0	0	3	2	7	13	4	60	2	0	0	0	77	0	0	0	4	3	0	175	100	194	JX998749	SH001472.07FU	p:Basidiomycota
OTU_581	0	3	0	0	0	0	0	0	171	0	0	0	0	0	0	0	0	0	0	0	174	97	201	AF050272	SH197644.07FU	p:Ascomycota	c:Eurotiomycetes	o:Chaetothyriales	f:Herpotrichiellaceae	Exophiala	s:Exophiala_pisciphila_SH197644.07FU
OTU_1150	0	0	5	0	0	0	0	0	0	0	0	0	0	20	4	57	0	55	33	0	174	99	201	DQ309140	SH019516.07FU	p:Ascomycota	c:Leotiomycetes	o:Helotiales
OTU_1036	0	24	0	0	22	2	23	0	13	0	0	9	5	0	32	43	0	0	0	0	173	97.5	200	FJ475797	SH217841.07FU	p:Ascomycota	c:Eurotiomycetes	o:Chaetothyriales	f:Herpotrichiellaceae
OTU_914	2	12	0	72	13	0	0	50	0	0	0	0	0	0	0	0	24	0	0	0	173	97.5	201	HQ211604	SH196239.07FU	p:Ascomycota	c:Leotiomycetes	o:Helotiales	f:Helotiales_fam_Incertae_sedis	Leptodontidium
OTU_3378	2	0	4	0	0	0	0	0	0	0	150	6	6	0	0	0	0	0	2	0	170	95	200	HF947857	SH030360.07FU	p:Ascomycota	c:Leotiomycetes	o:Helotiales
OTU_534	0	0	166	0	3	0	0	0	0	0	0	0	0	0	0	0	0	0	0	0	169	86.1	201	HQ533021	SH003211.07FU	p:Basidiomycota	c:Agaricomycetes	o:Agaricales	f:Tricholomataceae	Cantharellula
OTU_1240	65	3	0	0	59	36	0	0	0	5	0	0	0	0	0	0	0	0	0	0	168	95.1	204	AY394919	SH199612.07FU	p:Ascomycota	c:Dothideomycetes	o:Hysteriales	f:Gloniaceae	Cenococcum	s:Cenococcum_geophilum_SH199612.07FU
OTU_956	0	0	0	0	0	0	0	0	0	0	0	0	0	0	0	4	48	116	0	0	168	95	200	GU004189	SH182043.07FU	p:Ascomycota	c:Leotiomycetes	o:Thelebolales	f:Thelebolaceae	Antarctomyces	s:Antarctomyces_psychrotrophicus_SH182043.07FU
OTU_643	0	0	0	0	0	0	0	0	0	0	0	4	13	106	42	0	0	3	0	0	168	100	200	KC966138	SH202696.07FU	p:Ascomycota
OTU_796	0	0	0	0	0	3	0	2	3	0	0	0	0	0	0	111	18	9	9	12	167	95	201	KF574902	SH206679.07FU	p:Ascomycota	c:Sordariomycetes	o:Xylariales	f:Amphisphaeriaceae	Seiridium	s:Seiridium_ceratosporum_SH206679.07FU
OTU_507	0	0	0	0	0	0	0	0	166	0	0	0	0	0	0	0	0	0	0	0	166	92	200	KF297174	SH005247.07FU	p:Ascomycota	c:Eurotiomycetes	o:Verrucariales
OTU_679	0	0	0	0	0	0	0	0	0	0	0	3	6	81	12	64	0	0	0	0	166	98.5	201	AB847029	SH181082.07FU	p:Ascomycota	c:Leotiomycetes
OTU_868	24	0	0	0	2	0	0	8	0	0	0	0	8	6	33	0	81	4	0	0	166	100	200	AF444490	SH289313.07FU	p:Basidiomycota	c:Microbotryomycetes	o:Microbotryomycetes_ord_Incertae_sedis	f:Microbotryomycetes_fam_Incertae_sedis	Curvibasidium	s:Curvibasidium_cygneicollum_SH289313.07FU
OTU_692	93	0	0	0	0	0	71	0	0	0	0	2	0	0	0	0	0	0	0	0	166	96.5	200	JF304362	SH189538.07FU	p:Basidiomycota	c:Agaricomycetes	o:Thelephorales	f:Thelephoraceae
OTU_945	0	0	0	0	0	0	0	0	0	0	0	22	63	26	52	0	0	2	0	0	165	95	200	KC965777	SH016224.07FU	p:Ascomycota	c:Dothideomycetes	o:Pleosporales
OTU_795	0	0	0	0	0	0	0	0	0	0	32	0	0	0	0	16	0	93	22	0	163	99.5	201	JN995644	SH184438.07FU	p:Ascomycota	c:Leotiomycetes	o:Helotiales	f:Helotiaceae	Articulospora
OTU_725	0	0	0	0	0	4	0	0	0	0	109	0	0	0	0	50	0	0	0	0	163	95.5	201	JQ346979	SH181083.07FU	p:Ascomycota	c:Leotiomycetes
OTU_1032	0	0	6	5	49	81	8	5	5	2	0	0	0	0	0	0	0	0	0	0	161	99.4	168	AY843191	SH204919.07FU	p:Ascomycota	c:Dothideomycetes	o:Botryosphaeriales
OTU_826	27	0	0	0	118	16	0	0	0	0	0	0	0	0	0	0	0	0	0	0	161	83	206	KF617664	SH483621.07FU	p:Ascomycota	c:Leotiomycetes
OTU_1044	0	0	0	0	0	0	0	0	0	0	0	72	76	8	5	0	0	0	0	0	161	97.5	200	KC965820	SH177801.07FU	p:Basidiomycota	c:Agaricomycetes	o:Thelephorales	f:Thelephoraceae	Tomentella
OTU_715	5	18	0	23	3	21	24	37	22	8	0	0	0	0	0	0	0	0	0	0	161	98.5	201	HQ445985	SH013070.07FU	p:Zygomycota	c:Mortierellomycotina_cls_Incertae_sedis	o:Mortierellales	f:Mortierellaceae
OTU_874	0	0	0	0	0	0	0	0	0	0	6	0	112	0	41	0	0	0	0	0	159	76.2	206	JX069864	SH017937.07FU	p:Ascomycota	c:Sordariomycetes	o:Diaporthales	f:Diaporthaceae	Diaporthe
OTU_497	0	0	0	0	0	0	0	0	0	0	0	0	0	0	0	159	0	0	0	0	159	99	200	JN899390	SH194191.07FU	p:Ascomycota	c:Eurotiomycetes	o:Eurotiales	f:Trichocomaceae	Penicillium	s:Penicillium_concavorugulosum_SH194191.07FU
OTU_1609	8	0	0	0	0	0	0	31	0	0	0	25	37	27	10	0	0	19	2	0	159	99.5	201	JX029107	SH204312.07FU	p:Ascomycota	c:Leotiomycetes	o:Helotiales	f:Helotiales_fam_Incertae_sedis	Tetracladium
OTU_331	0	0	0	0	2	4	0	0	0	2	80	2	14	2	10	2	36	5	0	0	159	100	200	UDB011511	SH176403.07FU	p:Basidiomycota	c:Agaricomycetes	o:Russulales	f:Russulaceae	Lactarius	s:Lactarius_vietus_SH176403.07FU
OTU_848	0	0	0	0	0	0	0	0	0	0	54	0	3	31	24	0	41	2	3	0	158	88	200	KC457267	SH193233.07FU	p:Ascomycota	c:Eurotiomycetes	o:Chaetothyriales	f:Herpotrichiellaceae
OTU_1165	0	29	8	5	47	9	11	21	8	17	0	0	0	0	0	0	2	0	0	0	157	91.2	204	FJ553396	SH208590.07FU	p:Ascomycota	c:Eurotiomycetes	o:Chaetothyriales	f:Herpotrichiellaceae
OTU_877	0	0	0	0	0	0	0	0	0	0	0	52	4	15	23	6	25	17	6	9	157	99.5	201	KF617269	SH205446.07FU	p:Ascomycota	c:Sordariomycetes	o:Hypocreales
OTU_236	0	0	0	0	0	0	0	0	0	0	0	9	18	18	9	4	85	12	0	2	157	97.5	201	JX270429	SH215931.07FU	p:Ascomycota
OTU_647	0	0	0	0	157	0	0	0	0	0	0	0	0	0	0	0	0	0	0	0	157	95	200	DQ777976	SH176564.07FU	p:Basidiomycota	c:Agaricomycetes	o:Russulales	f:Russulaceae
OTU_719	157	0	0	0	0	0	0	0	0	0	0	0	0	0	0	0	0	0	0	0	157	96.6	204	HQ445989	SH023316.07FU
OTU_734	156	0	0	0	0	0	0	0	0	0	0	0	0	0	0	0	0	0	0	0	156	95	200	UDB013733	SH214665.07FU	p:Basidiomycota	c:Agaricomycetes	o:Sebacinales	f:Sebacinaceae	Sebacina
OTU_863	0	0	0	0	0	0	0	0	5	0	9	0	6	28	95	0	13	0	0	0	156	98	202	KC966107	SH003835.07FU
OTU_967	0	0	0	0	0	0	0	0	0	0	7	77	22	10	3	0	0	33	2	0	154	98	200	JX077075	SH203625.07FU	p:Ascomycota	c:Leotiomycetes	o:Helotiales	f:Helotiaceae	Dimorphospora
OTU_568	0	0	0	0	0	154	0	0	0	0	0	0	0	0	0	0	0	0	0	0	154	95.5	201	EU645640	SH215904.07FU	p:Basidiomycota	c:Agaricomycetes	o:Cantharellales	f:Clavulinaceae	Clavulina
OTU_2227	0	0	0	130	0	0	23	0	0	0	0	0	0	0	0	0	0	0	0	0	153	86.2	203	HF947860	SH218294.07FU	p:Ascomycota	c:Leotiomycetes	o:Helotiales
OTU_986	0	0	0	0	0	0	0	0	0	0	0	38	14	11	34	7	35	7	2	5	153	99	200	EU516893	SH205447.07FU	p:Ascomycota	c:Sordariomycetes	o:Hypocreales
OTU_641	151	0	0	0	0	0	2	0	0	0	0	0	0	0	0	0	0	0	0	0	153	99	200	HQ211947	SH196066.07FU	p:Basidiomycota	c:Agaricomycetes	o:Agaricales	f:Clavariaceae
OTU_696	0	0	0	0	0	0	0	0	0	0	0	31	88	8	26	0	0	0	0	0	153	94.5	200	HQ212032	SH201958.07FU	p:Basidiomycota	c:Agaricomycetes	o:Sebacinales	f:Sebacinales_Group_B
OTU_1236	0	9	0	16	7	2	0	0	3	0	62	0	0	14	2	9	25	3	0	0	152	99.5	201	HQ335298	SH194393.07FU	p:Ascomycota	c:Leotiomycetes	o:Helotiales
OTU_1001	0	63	4	4	0	8	54	0	0	19	0	0	0	0	0	0	0	0	0	0	152	98.8	162	AY680987	SH190423.07FU	p:Basidiomycota	c:Agaricomycetes	o:Boletales	f:Boletaceae	Boletus	s:Boletus_edulis_SH190423.07FU
OTU_1026	0	0	0	0	0	0	0	0	0	0	0	0	0	0	0	0	133	7	12	0	152	96.5	200	JQ666464	SH001662.07FU	p:Rozellomycota
OTU_858	78	0	0	0	0	14	3	14	19	0	0	0	0	5	5	0	13	0	0	0	151	100	165	AM999582	SH196158.07FU	p:Basidiomycota	c:Tremellomycetes	o:Cystofilobasidiales
OTU_732	0	5	19	3	0	0	0	0	0	0	4	4	0	2	6	10	80	13	4	0	150	80.8	203	GU073011	SH214179.07FU	p:Ascomycota	c:Dothideomycetes	o:Capnodiales
OTU_969	0	0	0	0	0	0	0	0	0	0	0	81	50	2	17	0	0	0	0	0	150	97.5	200	KF617870	SH184445.07FU	p:Ascomycota
OTU_810	0	0	0	38	2	46	19	0	0	0	0	10	35	0	0	0	0	0	0	0	150	92.6	202	DQ309111	SH179102.07FU	p:Basidiomycota	c:Agaricomycetes	o:Sebacinales
OTU_780	0	0	0	0	0	0	0	0	0	0	6	5	0	8	14	5	2	12	93	4	149	95	201	HQ211764	SH181101.07FU	p:Ascomycota	c:Leotiomycetes	o:Helotiales
OTU_893	0	0	0	2	0	0	0	23	61	0	0	0	0	0	0	11	8	30	0	14	149	99.5	200	HQ880792	SH287579.07FU	p:Ascomycota	c:Sordariomycetes	o:Hypocreales	f:Cordycipitaceae	Beauveria	s:Beauveria_pseudobassiana_SH287579.07FU
OTU_1081	0	44	0	0	66	38	0	0	0	0	0	0	0	0	0	0	0	0	0	0	148	96.5	201	HM239968	SH208606.07FU	p:Ascomycota	c:Eurotiomycetes	o:Chaetothyriales
OTU_894	2	0	0	0	55	0	0	3	53	15	0	0	2	0	2	0	0	0	16	0	148	98.5	200	EF159495	SH200072.07FU	p:Ascomycota	c:Dothideomycetes	o:Dothideales	f:Dothioraceae	Kabatiella
OTU_658	0	0	0	0	0	0	0	0	0	0	0	0	0	0	0	2	137	0	0	9	148	92.6	203	EU035437	SH219600.07FU	p:Ascomycota	c:Dothideomycetes	o:Venturiales	f:Venturiaceae
OTU_4602	2	2	0	20	2	46	8	18	50	0	0	0	0	0	0	0	0	0	0	0	148	97	200	KC457186	SH018521.07FU	p:Ascomycota	c:Leotiomycetes
OTU_742	0	0	0	0	0	0	0	0	0	0	0	4	141	0	3	0	0	0	0	0	148	91.5	201	EU516730	SH003912.07FU
OTU_1006	0	8	0	2	71	13	6	4	25	18	0	0	0	0	0	0	0	0	0	0	147	90.2	204	HQ260112	SH019201.07FU	p:Ascomycota	c:Dothideomycetes	o:Capnodiales
OTU_721	0	0	0	0	0	0	0	0	0	0	0	0	0	0	0	2	143	0	0	2	147	94.6	202	JF449544	SH194255.07FU	p:Ascomycota	c:Leotiomycetes	o:Helotiales
OTU_743	0	0	0	0	0	0	0	0	0	0	26	44	65	8	4	0	0	0	0	0	147	94.5	200	KC965777	SH016224.07FU	p:Ascomycota	c:Dothideomycetes	o:Pleosporales
OTU_988	0	0	0	20	39	55	24	0	7	2	0	0	0	0	0	0	0	0	0	0	147	97.5	161	FN663142	SH188163.07FU	p:Basidiomycota	c:Agaricomycetes	o:Sebacinales	f:Sebacinales_Group_B	Serendipita	s:Serendipita_vermifera_SH188163.07FU
OTU_716	0	0	134	0	0	0	0	12	0	0	0	0	0	0	0	0	0	0	0	0	146	88.1	201	FJ553787	SH028207.07FU	p:Ascomycota	c:Leotiomycetes	o:Helotiales
OTU_1009	0	0	0	0	0	2	0	0	0	0	141	0	0	0	3	0	0	0	0	0	146	97.5	201	EU747142	SH216165.07FU	p:Ascomycota	c:Dothideomycetes	o:Pleosporales	f:Phaeosphaeriaceae
OTU_779	0	0	0	0	0	0	0	0	0	0	0	6	37	103	0	0	0	0	0	0	146	99.5	201	KF617643	SH006771.07FU
OTU_419	20	0	0	0	23	33	9	22	33	5	0	0	0	0	0	0	0	0	0	0	145	87.1	202	KF777142	SH022621.07FU	p:Ascomycota	c:Dothideomycetes	o:Botryosphaeriales	f:Botryosphaeriales_fam_Incertae_sedis	Camarosporium
OTU_597	0	0	0	0	0	0	0	0	3	0	0	0	135	0	7	0	0	0	0	0	145	99.5	200	DQ389684	SH220353.07FU	p:Basidiomycota	c:Agaricomycetes	o:Agaricales	f:Psathyrellaceae	Psathyrella	s:Psathyrella_microrhiza_SH220353.07FU
OTU_455	0	8	0	2	33	34	19	0	30	11	0	0	0	3	0	0	3	0	0	0	143	95.5	202	KC457267	SH193233.07FU	p:Ascomycota	c:Eurotiomycetes	o:Chaetothyriales	f:Herpotrichiellaceae
OTU_776	0	0	0	0	0	0	0	0	0	0	25	0	0	0	0	0	118	0	0	0	143	94	201	EU888614	SH194264.07FU	p:Ascomycota	c:Leotiomycetes	o:Helotiales
OTU_1084	0	0	5	0	0	0	0	0	0	0	9	3	0	8	2	14	85	9	8	0	143	98.5	201	KF617620	SH201645.07FU	p:Ascomycota	c:Leotiomycetes	o:Helotiales
OTU_1201	0	0	0	0	0	0	0	13	0	0	0	32	44	10	16	0	0	21	0	7	143	100	200	HM439513	SH217194.07FU	p:Ascomycota	c:Sordariomycetes	o:Hypocreales	f:Nectriaceae
OTU_1137	0	0	2	2	0	0	0	5	0	0	0	14	0	3	0	52	0	14	45	5	142	100	200	FJ475803	SH216998.07FU	p:Ascomycota	c:Leotiomycetes	o:Leotiomycetes_ord_Incertae_sedis	f:Myxotrichaceae
OTU_784	0	26	0	11	18	12	7	29	17	22	0	0	0	0	0	0	0	0	0	0	142	100	175	AF133787	SH185975.07FU	p:Zygomycota	c:Mortierellomycotina_cls_Incertae_sedis	o:Mortierellales	f:Mortierellaceae	Mortierella
OTU_1255	4	7	0	3	22	31	0	36	14	24	0	0	0	0	0	0	0	0	0	0	141	96	201	EU489923	SH221584.07FU	p:Ascomycota	c:Dothideomycetes	o:Pleosporales
OTU_771	17	12	0	7	2	0	24	0	77	2	0	0	0	0	0	0	0	0	0	0	141	99.5	200	FJ554324	SH468291.07FU	p:Ascomycota	c:Saccharomycetes
OTU_623	0	0	0	0	0	0	0	0	0	0	0	141	0	0	0	0	0	0	0	0	141	96.8	188	UDB019776	SH174974.07FU	p:Basidiomycota	c:Agaricomycetes	o:Agaricales	f:Hygrophoraceae	Cuphophyllus
OTU_600	0	0	0	0	0	0	0	0	0	0	0	0	0	141	0	0	0	0	0	0	141	92.5	201	JQ666645	SH178370.07FU	p:Basidiomycota	c:Agaricomycetes	o:Agaricales	f:Mycenaceae	Mycena
OTU_993	0	0	0	0	0	0	38	0	99	0	0	0	0	2	0	0	0	2	0	0	141	100	200	HM035079	SH187726.07FU	p:Basidiomycota	c:Agaricomycetes	o:Agaricales	f:Strophariaceae	Psilocybe	s:Psilocybe_montana_SH187726.07FU
OTU_2592	16	0	0	52	0	0	62	10	0	0	0	0	0	0	0	0	0	0	0	0	140	82.4	204	KC966346	SH022464.07FU	p:Ascomycota	c:Eurotiomycetes	o:Chaetothyriales
OTU_1248	0	0	0	0	2	0	0	0	3	2	6	9	0	47	32	2	37	0	0	0	140	98.5	200	FJ553032	SH214160.07FU	p:Ascomycota	c:Dothideomycetes
OTU_859	0	0	2	0	0	0	0	0	0	0	0	0	0	0	35	0	0	101	0	0	138	93.5	200	FJ554324	SH468291.07FU	p:Ascomycota	c:Saccharomycetes
OTU_897	45	0	0	4	5	0	4	52	13	2	0	5	3	0	5	0	0	0	0	0	138	100	200	KC965568	SH021464.07FU	p:Ascomycota	c:Dothideomycetes
OTU_574	4	0	0	0	0	0	0	3	128	2	0	0	0	0	0	0	0	0	0	0	137	97	200	DQ001301	SH189098.07FU	p:Ascomycota	c:Lecanoromycetes	o:Lecanorales	f:Stereocaulaceae	Stereocaulon	s:Stereocaulon_tomentosum_SH189098.07FU
OTU_722	0	0	0	0	0	0	0	0	0	0	122	0	2	13	0	0	0	0	0	0	137	99.5	200	KF730798	SH215248.07FU	p:Ascomycota	c:Leotiomycetes	o:Leotiales	f:Leotiaceae	Alatospora	s:Alatospora_acuminata_SH215248.07FU
OTU_644	0	0	0	0	0	0	0	0	0	0	0	0	10	22	105	0	0	0	0	0	137	74	200	JX042676	SH214454.07FU	p:Basidiomycota	c:Agaricomycetes	o:Agaricales	f:Clavariaceae
OTU_693	116	0	6	0	0	0	0	0	2	12	0	0	0	0	0	0	0	0	0	0	136	98.5	200	DQ420807	SH182978.07FU	p:Ascomycota	c:Dothideomycetes
OTU_920	9	61	0	11	12	13	4	11	8	5	0	0	0	0	0	0	0	0	0	0	134	92.6	202	JX042982	SH026685.07FU	p:Ascomycota	c:Eurotiomycetes	o:Chaetothyriales	f:Herpotrichiellaceae	Cladophialophora
OTU_671	0	0	0	0	0	0	0	0	0	0	0	3	0	104	0	0	0	18	9	0	134	91	200	JX496121	SH186961.07FU	p:Ascomycota	c:Dothideomycetes	o:Pleosporales	f:Montagnulaceae
OTU_869	7	7	3	3	60	2	0	39	5	8	0	0	0	0	0	0	0	0	0	0	134	78.5	209	UDB020574	SH208601.07FU
OTU_652	0	10	104	5	2	0	0	12	0	0	0	0	0	0	0	0	0	0	0	0	133	89.4	208	HQ446017	SH027985.07FU	p:Ascomycota	c:Lecanoromycetes	o:Agyriales	f:Agyriaceae	Trapeliopsis
OTU_921	3	52	0	18	3	2	18	0	0	13	0	19	0	2	0	0	0	0	3	0	133	98	201	GU366735	SH207730.07FU	p:Ascomycota
OTU_1287	0	0	0	0	0	0	0	0	0	0	14	28	3	15	29	7	33	4	0	0	133	96.5	202	KC965432	SH018522.07FU	p:Ascomycota	c:Leotiomycetes
OTU_2195	0	0	0	2	0	70	0	0	0	0	0	0	0	56	0	0	0	5	0	0	133	87.3	204	JQ420990	SH201955.07FU	p:Basidiomycota	c:Agaricomycetes	o:Sebacinales	f:Sebacinales_Group_B
OTU_1483	0	0	0	0	0	0	0	0	0	0	32	49	21	15	2	0	13	0	0	0	132	100	200	HQ212298	SH206126.07FU	p:Ascomycota	c:Leotiomycetes	o:Helotiales	f:Helotiaceae
OTU_1313	2	5	4	7	63	4	17	2	5	10	0	4	0	4	0	0	0	4	0	0	131	72.3	224	UDB020466	SH214297.07FU	p:Ascomycota	c:Leotiomycetes	o:Helotiales	f:Hyaloscyphaceae	Hyaloscypha
OTU_974	0	0	0	0	0	0	0	0	0	0	0	0	0	43	0	23	47	8	10	0	131	99	201	KF617912	SH214885.07FU	p:Ascomycota	c:Leotiomycetes	o:Helotiales
OTU_751	0	0	0	0	0	0	0	0	0	0	0	60	71	0	0	0	0	0	0	0	131	100	200	UDB005300	SH214668.07FU	p:Basidiomycota	c:Agaricomycetes	o:Sebacinales	f:Sebacinaceae	Sebacina
OTU_1154	0	5	0	0	0	0	0	0	2	3	0	6	4	45	0	15	17	12	3	18	130	99.5	201	GU997952	SH213272.07FU	p:Ascomycota	c:Eurotiomycetes	o:Chaetothyriales	f:Herpotrichiellaceae
OTU_769	0	0	0	0	4	3	0	2	5	0	77	5	4	7	12	0	2	0	9	0	130	91.2	204	FJ008690	SH464021.07FU	p:Ascomycota	c:Leotiomycetes	o:Helotiales
OTU_313	0	0	0	0	0	0	130	0	0	0	0	0	0	0	0	0	0	0	0	0	130	93.6	203	KF617608	SH016535.07FU
OTU_1235	4	15	5	9	5	0	3	67	15	6	0	0	0	0	0	0	0	0	0	0	129	91.6	202	FJ553396	SH208590.07FU	p:Ascomycota	c:Eurotiomycetes	o:Chaetothyriales	f:Herpotrichiellaceae
OTU_799	0	0	22	2	0	0	0	2	0	0	16	0	0	3	82	0	0	2	0	0	129	95	202	JX857212	SH181102.07FU	p:Ascomycota	c:Leotiomycetes	o:Helotiales	f:Helotiaceae
OTU_661	0	0	0	0	0	0	0	0	0	0	30	2	0	97	0	0	0	0	0	0	129	99.5	200	JQ759341	SH187688.07FU	p:Ascomycota	c:Pezizomycetes	o:Pezizales	f:Sarcosomataceae	Pseudoplectania
OTU_1062	0	0	0	0	0	0	0	0	0	0	0	2	83	44	0	0	0	0	0	0	129	100	162	JX630671	SH222178.07FU	p:Basidiomycota	c:Agaricomycetes	o:Agaricales
OTU_785	0	0	0	0	16	2	0	10	0	0	0	0	4	0	0	0	97	0	0	0	129	95	202	GU328639	SH026510.07FU	p:Basidiomycota	c:Tremellomycetes	o:Cystofilobasidiales
OTU_1301	0	9	77	2	11	0	10	14	0	5	0	0	0	0	0	0	0	0	0	0	128	94.6	205	DQ001277	SH032303.07FU	p:Ascomycota	c:Lecanoromycetes	o:Lecanorales	f:Cladoniaceae	Cladonia
OTU_996	0	0	0	0	0	0	0	0	0	0	0	10	15	0	2	0	6	95	0	0	128	96	200	EF655689	SH188595.07FU	p:Basidiomycota	c:Agaricomycetes	o:Agaricales	f:Cortinariaceae	Cortinarius
OTU_570	0	0	0	120	0	0	0	0	5	0	0	0	0	0	3	0	0	0	0	0	128	99.5	200	JF519013	SH214629.07FU	p:Basidiomycota	c:Agaricomycetes	o:Sebacinales	f:Sebacinaceae
OTU_1250	0	0	0	0	0	0	0	0	0	0	9	6	33	24	4	3	0	36	3	9	127	99.5	201	EU292671	SH198118.07FU	p:Ascomycota	c:Leotiomycetes	o:Helotiales
OTU_1733	0	3	0	20	39	13	2	0	18	31	0	0	0	0	0	0	0	0	0	0	126	92	201	KC457267	SH193233.07FU	p:Ascomycota	c:Eurotiomycetes	o:Chaetothyriales	f:Herpotrichiellaceae
OTU_626	0	126	0	0	0	0	0	0	0	0	0	0	0	0	0	0	0	0	0	0	126	78.3	212	HM855218	SH182803.07FU	p:Ascomycota	c:Sordariomycetes	o:Hypocreales	f:Nectriaceae
OTU_754	0	0	0	0	0	0	0	0	0	0	0	125	0	0	0	0	0	0	0	0	125	99	200	KC965326	SH018593.07FU	p:Basidiomycota	c:Agaricomycetes	o:Sebacinales
OTU_695	0	0	0	0	0	0	0	0	0	0	0	19	6	0	98	0	2	0	0	0	125	98	201	UDB020590	SH202725.07FU
OTU_783	0	0	0	0	0	0	0	0	0	0	0	0	0	105	19	0	0	0	0	0	124	88.2	203	FJ820734	SH207075.07FU	p:Ascomycota	c:Eurotiomycetes	o:Chaetothyriales
OTU_535	124	0	0	0	0	0	0	0	0	0	0	0	0	0	0	0	0	0	0	0	124	96.5	200	JN621924	SH212233.07FU	p:Ascomycota	c:Lecanoromycetes	o:Lecanorales	f:Cladoniaceae	Cladonia	s:Cladonia_symphycarpa_SH212233.07FU
OTU_909	0	0	0	0	0	0	0	0	0	0	0	0	10	0	5	0	109	0	0	0	124	97	201	JQ768359	SH215997.07FU	p:Basidiomycota	c:Agaricomycetes	o:Agaricales	f:Strophariaceae	Hebeloma	s:Hebeloma_sinapizans_SH215997.07FU
OTU_562	0	0	0	0	0	0	0	0	0	0	0	0	0	0	0	0	68	56	0	0	124	99	201	KC455326	SH188121.07FU	p:Basidiomycota	c:Agaricomycetes	o:Agaricales
OTU_1020	0	3	2	13	4	4	0	2	3	0	0	19	24	6	42	0	0	2	0	0	124	100	200	UDB001377	SH004566.07FU	p:Basidiomycota	c:Agaricomycetes	o:Boletales	f:Boletaceae	Leccinum
OTU_1019	0	0	0	0	0	0	0	0	0	0	0	46	17	54	0	0	0	2	5	0	124	93	201	DQ309111	SH179102.07FU	p:Basidiomycota	c:Agaricomycetes	o:Sebacinales
OTU_1223	0	0	0	0	0	0	0	0	0	0	3	0	0	21	15	29	32	0	18	5	123	92	201	GU174403	SH021347.07FU	p:Ascomycota	c:Leotiomycetes	o:Helotiales
OTU_724	0	2	7	53	0	0	0	0	6	0	42	2	8	0	3	0	0	0	0	0	123	96	202	KF617968	SH018494.07FU	p:Ascomycota	c:Leotiomycetes	o:Helotiales
OTU_836	3	0	0	4	0	2	0	11	10	0	0	3	85	0	2	3	0	0	0	0	123	96.5	202	GU909953	SH184178.07FU	p:Ascomycota
OTU_650	0	0	0	0	0	0	0	31	92	0	0	0	0	0	0	0	0	0	0	0	123	93	201	HQ271378	SH014446.07FU	p:Basidiomycota	c:Agaricomycetes	o:Sebacinales	f:Sebacinaceae
OTU_611	0	0	0	0	7	2	0	0	114	0	0	0	0	0	0	0	0	0	0	0	123	90.5	200	KC965355	SH019860.07FU
OTU_819	8	0	0	0	2	0	2	20	79	2	9	0	0	0	0	0	0	0	0	0	122	99.5	200	EU909216	SH197533.07FU	p:Basidiomycota	c:Agaricomycetes	o:Sebacinales
OTU_929	7	7	5	9	14	6	6	56	12	0	0	0	0	0	0	0	0	0	0	0	122	98.5	200	EF031112	SH193938.07FU	p:Zygomycota	c:Mortierellomycotina_cls_Incertae_sedis	o:Mortierellales	f:Mortierellaceae
OTU_918	26	0	0	2	14	0	0	0	0	80	0	0	0	0	0	0	0	0	0	0	122	100	200	KC966326	SH003074.07FU
OTU_3385	0	0	0	0	0	0	0	0	0	0	115	2	2	0	0	2	0	0	0	0	121	96.5	201	KC457267	SH193233.07FU	p:Ascomycota	c:Eurotiomycetes	o:Chaetothyriales	f:Herpotrichiellaceae
OTU_309	0	0	0	0	0	0	26	92	2	0	0	0	0	0	0	0	0	0	0	0	120	91.5	200	GU174355	SH030363.07FU	p:Ascomycota	c:Leotiomycetes	o:Helotiales
OTU_1451	0	8	5	25	30	2	0	12	4	34	0	0	0	0	0	0	0	0	0	0	120	89.2	203	KF428228	SH215243.07FU	p:Ascomycota	c:Leotiomycetes	o:Helotiales
OTU_2849	5	16	14	10	3	8	15	19	5	3	3	0	0	0	0	0	4	15	0	0	120	97	200	KF617290	SH182152.07FU	p:Ascomycota
OTU_1238	16	2	0	0	30	21	2	2	42	2	0	0	0	3	0	0	0	0	0	0	120	94.5	200	KF800354	SH479799.07FU	p:Basidiomycota	c:Agaricomycetes	o:Agaricales
OTU_648	0	0	0	0	0	0	0	0	0	0	110	0	0	0	0	0	9	0	0	0	119	99.5	200	KF618031	SH212624.07FU	p:Ascomycota	c:Sordariomycetes	o:Sordariales
OTU_590	0	0	0	0	0	0	119	0	0	0	0	0	0	0	0	0	0	0	0	0	119	99	200	JQ666715	SH214695.07FU	p:Basidiomycota	c:Agaricomycetes	o:Sebacinales	f:Sebacinaceae	Sebacina
OTU_818	27	0	0	0	0	0	0	4	65	0	0	12	2	2	6	0	0	0	0	0	118	99.5	200	EU490420	SH204315.07FU	p:Ascomycota	c:Leotiomycetes	o:Helotiales	f:Helotiales_fam_Incertae_sedis	Tetracladium
OTU_685	0	0	0	0	0	0	0	0	0	0	40	0	0	0	10	0	68	0	0	0	118	87.6	201	UDB020837	SH201725.07FU	p:Ascomycota	c:Pezizomycotina_cls_Incertae_sedis	o:Pezizomycotina_ord_Incertae_sedis	f:Pseudeurotiaceae	Teberdinia
OTU_746	28	0	0	0	0	0	4	0	0	81	0	0	0	3	2	0	0	0	0	0	118	90	201	UDB020837	SH201725.07FU	p:Ascomycota	c:Pezizomycotina_cls_Incertae_sedis	o:Pezizomycotina_ord_Incertae_sedis	f:Pseudeurotiaceae	Teberdinia
OTU_337	0	0	25	2	16	6	0	6	0	5	0	0	0	0	58	0	0	0	0	0	118	98.5	200	JF300418	SH219602.07FU	p:Ascomycota	c:Dothideomycetes	o:Venturiales	f:Venturiaceae
OTU_1346	22	0	0	0	0	27	24	10	0	24	0	4	0	0	7	0	0	0	0	0	118	97	200	JQ711987	SH177828.07FU	p:Basidiomycota	c:Agaricomycetes	o:Thelephorales	f:Thelephoraceae
OTU_1568	0	0	0	0	0	0	0	0	0	0	38	0	0	0	55	4	21	0	0	0	118	83.7	202	JQ666698	SH030110.07FU	p:Chytridiomycota	c:Chytridiomycetes
OTU_1467	11	7	2	3	35	17	9	9	19	5	0	0	0	0	0	0	0	0	0	0	117	91.1	202	GU083068	SH213281.07FU	p:Ascomycota	c:Eurotiomycetes	o:Chaetothyriales	f:Herpotrichiellaceae	Cladophialophora
OTU_1145	0	7	0	16	34	3	0	2	55	0	0	0	0	0	0	0	0	0	0	0	117	89.4	207	UDB004122	SH205750.07FU	p:Ascomycota	c:Leotiomycetes	o:Helotiales
OTU_1054	48	0	0	7	0	0	62	0	0	0	0	0	0	0	0	0	0	0	0	0	117	84.5	207	KC966048	SH215254.07FU	p:Ascomycota	c:Leotiomycetes
OTU_1465	0	0	0	0	0	0	0	0	0	0	84	3	12	9	0	5	0	4	0	0	117	95	201	KF428326	SH181080.07FU	p:Ascomycota	c:Leotiomycetes
OTU_634	0	0	0	115	0	2	0	0	0	0	0	0	0	0	0	0	0	0	0	0	117	83.3	204	UDB020574	SH208601.07FU
OTU_1501	6	0	0	0	47	9	0	0	0	53	0	0	0	0	0	0	0	0	0	0	115	90.2	205	FJ456975	SH001787.07FU	p:Basidiomycota	c:Agaricomycetes	o:Agaricales	f:Hygrophoraceae	Hygrocybe
OTU_712	0	0	0	0	0	0	112	0	2	0	0	0	0	0	0	0	0	0	0	0	114	97.5	200	KC966333	SH012589.07FU	p:Ascomycota	c:Eurotiomycetes	o:Chaetothyriales	f:Herpotrichiellaceae
OTU_1066	0	0	0	2	4	36	11	10	51	0	0	0	0	0	0	0	0	0	0	0	114	85.1	208	AY527314	SH193571.07FU	p:Ascomycota	c:Lecanoromycetes	o:Ostropales	f:Stictidaceae
OTU_2342	9	0	0	6	7	10	7	5	3	0	0	0	4	31	2	0	30	0	0	0	114	84.5	200	KF800354	SH479799.07FU	p:Basidiomycota	c:Agaricomycetes	o:Agaricales
OTU_625	0	4	0	110	0	0	0	0	0	0	0	0	0	0	0	0	0	0	0	0	114	75.6	205	HQ154223	SH009497.07FU	p:Basidiomycota	c:Agaricomycetes	o:Sebacinales	f:Sebacinaceae
OTU_1330	0	0	21	2	8	0	4	12	11	0	0	3	0	0	8	2	25	18	0	0	114	98.5	200	AF145323	SH214037.07FU	p:Basidiomycota	c:Tremellomycetes	o:Tremellales	f:Tremellales_fam_Incertae_sedis	Cryptococcus	s:Cryptococcus_gastricus_SH214037.07FU
OTU_762	0	3	0	0	0	44	0	67	0	0	0	0	0	0	0	0	0	0	0	0	114	83.9	205	FR682288	SH019576.07FU	p:Basidiomycota
OTU_787	4	0	0	8	4	0	10	0	72	0	16	0	0	0	0	0	0	0	0	0	114	99	200	KF617787	SH021489.07FU	p:Basidiomycota	c:Microbotryomycetes
OTU_865	62	0	0	3	11	0	2	14	13	0	0	0	8	0	0	0	0	0	0	0	113	87	207	AB847061	SH029987.07FU	p:Ascomycota	c:Eurotiomycetes	o:Chaetothyriales
OTU_2256	0	0	0	0	0	0	0	0	0	0	14	15	68	8	8	0	0	0	0	0	113	96.5	200	EF434153	SH190011.07FU	p:Basidiomycota	c:Agaricomycetes	o:Agaricales	f:Clavariaceae
OTU_12	16	0	0	0	0	0	0	97	0	0	0	0	0	0	0	0	0	0	0	0	113	99	200	GU328584	SH030280.07FU	p:Basidiomycota	c:Agaricomycetes	o:Trechisporales	f:Hydnodontaceae	Trechispora
OTU_1252	0	0	0	3	0	0	2	0	5	0	0	0	6	62	8	0	0	26	0	0	112	89.5	200	KF516945	SH022468.07FU	p:Ascomycota	c:Eurotiomycetes	o:Chaetothyriales
OTU_765	4	0	0	0	0	21	0	0	0	0	84	0	0	3	0	0	0	0	0	0	112	94.6	203	HQ211814	SH000254.07FU	p:Ascomycota
OTU_1658	6	9	0	0	2	34	0	0	12	0	0	5	2	20	22	0	0	0	0	0	112	94.5	201	KF428326	SH181080.07FU	p:Ascomycota	c:Leotiomycetes
OTU_861	112	0	0	0	0	0	0	0	0	0	0	0	0	0	0	0	0	0	0	0	112	94	200	EU645639	SH179841.07FU	p:Basidiomycota	c:Agaricomycetes	o:Agaricales	f:Inocybaceae	Inocybe
OTU_566	0	0	0	0	0	0	0	0	112	0	0	0	0	0	0	0	0	0	0	0	112	90.1	202	GQ907110	SH003898.07FU	p:Basidiomycota	c:Agaricomycetes	o:Sebacinales	f:Sebacinaceae
OTU_1135	0	2	0	0	16	21	8	0	0	64	0	0	0	0	0	0	0	0	0	0	111	99	200	GU083193	SH213261.07FU	p:Ascomycota	c:Eurotiomycetes	o:Chaetothyriales	f:Herpotrichiellaceae
OTU_93	0	0	0	0	0	0	0	0	0	0	0	0	0	25	0	0	86	0	0	0	111	100	200	GU998715	SH176559.07FU	p:Basidiomycota	c:Agaricomycetes	o:Russulales	f:Russulaceae
OTU_152	0	0	0	0	0	0	0	0	0	0	0	0	33	47	31	0	0	0	0	0	111	99.5	201	KF617940	SH018587.07FU	p:Basidiomycota	c:Agaricomycetes	o:Sebacinales
OTU_794	3	0	0	7	2	5	2	0	88	0	0	0	3	0	0	0	0	0	0	0	110	97.2	176	FR773362	SH214152.07FU	p:Ascomycota	c:Dothideomycetes	o:Capnodiales
OTU_1276	3	0	0	6	13	30	5	45	6	2	0	0	0	0	0	0	0	0	0	0	110	82.4	204	AM999747	SH192321.07FU	p:Ascomycota	c:Eurotiomycetes	o:Chaetothyriales
OTU_939	0	0	0	0	0	0	0	0	0	0	0	0	4	7	6	35	51	0	7	0	110	100	200	JF300400	SH211849.07FU	p:Ascomycota	c:Leotiomycetes	o:Helotiales	f:Helotiaceae	Crocicreas
OTU_901	0	55	3	8	21	19	0	0	0	0	4	0	0	0	0	0	0	0	0	0	110	98	200	KJ842598	SH223448.07FU	p:Ascomycota	c:Leotiomycetes	o:Helotiales	f:Helotiales_fam_Incertae_sedis	Xenopolyscytalum
OTU_718	0	0	0	15	93	0	2	0	0	0	0	0	0	0	0	0	0	0	0	0	110	99.4	161	AF282070	SH209959.07FU	p:Ascomycota	c:Lecanoromycetes	o:Lecanorales	f:Ramalinaceae	Biatora	s:Biatora_vernalis_SH209959.07FU
OTU_1270	0	0	0	4	0	2	0	0	57	47	0	0	0	0	0	0	0	0	0	0	110	91.5	200	JF509161	SH014403.07FU	p:Ascomycota	c:Eurotiomycetes	o:Verrucariales	f:Verrucariales_fam_Incertae_sedis	Agonimia
OTU_770	0	0	0	0	0	0	0	0	17	92	0	0	0	0	0	0	0	0	0	0	109	97	200	KC965166	SH020707.07FU	p:Ascomycota	c:Eurotiomycetes	o:Verrucariales
OTU_731	11	5	0	0	0	0	0	3	88	2	0	0	0	0	0	0	0	0	0	0	109	74.8	210	GU234033	SH196811.07FU	p:Basidiomycota	c:Agaricomycetes	o:Agaricales	f:Tricholomataceae	Arrhenia	s:Arrhenia_lobata_SH196811.07FU
OTU_607	0	0	0	0	0	0	0	0	0	0	0	0	0	0	109	0	0	0	0	0	109	92	200	HM451804	SH197476.07FU	p:Basidiomycota	c:Agaricomycetes	o:Sebacinales
OTU_1139	0	2	0	5	21	10	7	0	40	23	0	0	0	0	0	0	0	0	0	0	108	92.2	205	KF359558	SH213266.07FU	p:Ascomycota	c:Eurotiomycetes	o:Chaetothyriales	f:Herpotrichiellaceae
OTU_1713	7	3	9	15	24	13	11	7	16	0	0	3	0	0	0	0	0	0	0	0	108	97.5	200	JF519399	SH181859.07FU	p:Ascomycota	c:Dothideomycetes	o:Hysteriales
OTU_1142	0	0	0	0	0	0	0	0	0	0	0	0	76	7	25	0	0	0	0	0	108	95.5	200	EF434000	SH185110.07FU	p:Basidiomycota	c:Agaricomycetes	o:Agaricales	f:Clavariaceae	Clavaria
OTU_1345	0	0	0	0	0	0	0	0	0	0	0	108	0	0	0	0	0	0	0	0	108	90.9	208	JQ906757	SH188578.07FU	p:Basidiomycota	c:Agaricomycetes	o:Agaricales	f:Cortinariaceae	Cortinarius	s:Cortinarius_ohlone_SH188578.07FU
OTU_835	0	0	0	0	0	0	0	0	0	0	0	0	60	4	3	31	0	9	0	0	107	99	200	FJ378725	SH195222.07FU	p:Ascomycota	c:Leotiomycetes	o:Helotiales
OTU_953	25	0	0	0	0	0	9	68	5	0	0	0	0	0	0	0	0	0	0	0	107	99.5	200	KC965348	SH209798.07FU	p:Basidiomycota	c:Agaricomycetes	o:Auriculariales
OTU_989	12	0	0	0	5	70	0	3	16	0	0	0	0	0	0	0	0	0	0	0	106	100	200	JX984726	SH025620.07FU	p:Ascomycota	c:Eurotiomycetes	o:Chaetothyriales
OTU_1038	0	0	0	0	68	23	0	0	0	15	0	0	0	0	0	0	0	0	0	0	106	85.2	203	HM239886	SH215042.07FU	p:Ascomycota	c:Lecanoromycetes	o:Pertusariales	f:Megasporaceae	Aspicilia
OTU_944	0	0	0	0	0	0	0	0	0	0	0	0	6	12	5	21	58	2	2	0	106	100	200	JQ758757	SH219621.07FU	p:Ascomycota	c:Dothideomycetes	o:Venturiales	f:Venturiaceae
OTU_1394	0	0	2	0	0	0	0	0	0	0	0	0	3	0	0	30	34	15	22	0	106	100	200	HQ211522	SH181079.07FU	p:Ascomycota	c:Leotiomycetes
OTU_1047	0	0	0	0	0	0	0	0	0	0	24	15	7	57	3	0	0	0	0	0	106	99.5	200	AM882793	SH219800.07FU	p:Basidiomycota	c:Agaricomycetes	o:Agaricales	f:Inocybaceae	Inocybe	s:Inocybe_leiocephala_SH219800.07FU
OTU_1133	2	4	2	13	53	2	4	13	4	0	0	0	0	0	0	4	0	0	4	0	105	96.1	203	HQ211764	SH181101.07FU	p:Ascomycota	c:Leotiomycetes	o:Helotiales
OTU_1256	0	0	2	0	2	8	0	0	5	0	0	0	0	0	0	11	5	6	31	35	105	100	200	FJ490755	SH212462.07FU	p:Ascomycota	c:Sordariomycetes	o:Hypocreales	f:Cordycipitaceae	Lecanicillium
OTU_790	91	0	0	0	0	0	0	0	0	0	0	13	0	0	0	0	0	0	0	0	104	96.4	196	AF486119	SH214265.07FU	p:Ascomycota	c:Leotiomycetes	o:Helotiales	f:Helotiales_fam_Incertae_sedis	Cadophora	s:Cadophora_finlandica_SH214265.07FU
OTU_1533	0	0	0	0	0	0	0	0	0	0	8	27	20	4	6	0	0	32	4	3	104	93.5	201	JQ346977	SH181094.07FU	p:Ascomycota	c:Leotiomycetes
OTU_1536	0	12	5	17	15	2	3	28	6	16	0	0	0	0	0	0	0	0	0	0	104	70.3	202	KC965368	SH017735.07FU	p:Ascomycota	c:Dothideomycetes
OTU_706	0	0	0	0	0	0	0	0	0	0	0	0	0	0	2	5	88	3	5	0	103	97.8	181	EU137330	SH193247.07FU	p:Ascomycota	c:Eurotiomycetes	o:Chaetothyriales	f:Herpotrichiellaceae	Cladophialophora
OTU_1018	0	0	0	0	0	0	0	0	0	0	0	0	0	90	11	0	2	0	0	0	103	87	200	KC965841	SH022466.07FU	p:Ascomycota	c:Eurotiomycetes	o:Chaetothyriales
OTU_1688	0	0	0	0	0	0	0	0	2	0	24	12	7	19	27	0	12	0	0	0	103	98	202	FJ553032	SH214160.07FU	p:Ascomycota	c:Dothideomycetes
OTU_162	8	19	0	0	0	0	0	74	2	0	0	0	0	0	0	0	0	0	0	0	103	80.9	204	HM239776	SH207296.07FU	p:Ascomycota	c:Eurotiomycetes
OTU_710	0	0	0	21	0	0	0	0	0	82	0	0	0	0	0	0	0	0	0	0	103	95.5	200	HQ211921	SH218288.07FU	p:Ascomycota	c:Leotiomycetes
OTU_851	0	0	0	0	0	0	0	0	0	0	0	0	103	0	0	0	0	0	0	0	103	100	200	KF296902	SH015838.07FU
OTU_1625	0	0	0	0	0	3	0	0	9	0	6	0	0	2	82	0	0	0	0	0	102	98.9	183	KJ406871	SH211751.07FU	p:Ascomycota	c:Eurotiomycetes	o:Chaetothyriales	f:Herpotrichiellaceae
OTU_976	17	0	0	0	36	8	4	20	11	6	0	0	0	0	0	0	0	0	0	0	102	79.6	206	KC965932	SH462082.07FU	p:Ascomycota	c:Sordariomycetes	o:Hypocreales
OTU_624	17	0	0	6	0	0	0	0	79	0	0	0	0	0	0	0	0	0	0	0	102	99	200	GU083195	SH019034.07FU	p:Ascomycota	c:Dothideomycetes	o:Pleosporales	f:Pleosporales_fam_Incertae_sedis	Pyrenochaeta
OTU_1194	0	0	19	5	6	6	10	15	2	0	0	14	0	2	23	0	0	0	0	0	102	99	201	UDB020861	SH219627.07FU	p:Ascomycota	c:Dothideomycetes	o:Venturiales	f:Venturiaceae	Venturia
OTU_739	0	0	0	0	0	0	0	0	0	0	0	10	77	0	15	0	0	0	0	0	102	98	200	HQ154232	SH018592.07FU	p:Basidiomycota	c:Agaricomycetes	o:Sebacinales	f:Sebacinaceae
OTU_1151	0	0	66	0	0	0	0	0	0	0	0	20	0	11	0	0	0	5	0	0	102	97	203	KC222820	SH180900.07FU	p:Rozellomycota
OTU_2142	15	9	32	13	0	0	21	11	0	0	0	0	0	0	0	0	0	0	0	0	101	86.8	205	JF691171	SH030358.07FU	p:Ascomycota	c:Leotiomycetes	o:Helotiales
OTU_1272	21	0	0	0	80	0	0	0	0	0	0	0	0	0	0	0	0	0	0	0	101	97.5	200	GQ927294	SH189263.07FU	p:Ascomycota	c:Lecanoromycetes	o:Peltigerales	f:Pannariaceae	Psoroma	s:Psoroma_hypnorum_SH189263.07FU
OTU_1251	11	0	0	0	0	0	27	7	0	0	26	0	0	30	0	0	0	0	0	0	101	100	200	GU174330	SH029907.07FU	p:Ascomycota	c:Leotiomycetes	o:Rhytismatales
OTU_672	0	0	0	0	0	0	0	0	101	0	0	0	0	0	0	0	0	0	0	0	101	100	200	DQ421129	SH456678.07FU
OTU_985	0	0	0	0	0	0	0	0	0	0	0	0	0	9	91	0	0	0	0	0	100	90.5	200	GQ907108	SH003901.07FU	p:Basidiomycota	c:Agaricomycetes	o:Sebacinales	f:Sebacinaceae
OTU_864	0	2	63	21	6	0	0	0	8	0	0	0	0	0	0	0	0	0	0	0	100	73.4	203	AF444475	SH176367.07FU	p:Basidiomycota	c:Tremellomycetes	o:Tremellales	f:Tremellales_fam_Incertae_sedis	Fellomyces	s:Fellomyces_distylii_SH176367.07FU
OTU_1227	0	0	0	0	4	36	0	0	12	47	0	0	0	0	0	0	0	0	0	0	99	87.3	205	UDB020837	SH201725.07FU	p:Ascomycota	c:Pezizomycotina_cls_Incertae_sedis	o:Pezizomycotina_ord_Incertae_sedis	f:Pseudeurotiaceae	Teberdinia
OTU_1312	2	0	0	6	63	0	3	20	5	0	0	0	0	0	0	0	0	0	0	0	99	99.5	200	KF297044	SH215039.07FU	p:Basidiomycota	c:Agaricomycetes	o:Trechisporales
OTU_1205	4	0	5	0	6	0	2	2	5	11	0	4	0	0	2	0	13	45	0	0	99	98	200	KC867849	SH206398.07FU
OTU_1088	3	0	0	0	4	15	0	7	68	0	0	0	0	0	0	0	0	0	2	0	99	99.5	200	KC965630	SH018055.07FU
OTU_932	9	0	0	7	10	0	0	3	58	11	0	0	0	0	0	0	0	0	0	0	98	86.6	202	FR682264	SH020620.07FU	p:Ascomycota	c:Eurotiomycetes	o:Chaetothyriales
OTU_1267	0	0	0	0	0	0	0	0	0	0	0	13	0	0	0	4	0	55	18	8	98	94.5	201	GU944601	SH259266.07FU	p:Ascomycota	c:Eurotiomycetes	o:Eurotiales	f:Trichocomaceae	Penicillium	s:Penicillium_westlingii_SH259266.07FU
OTU_1762	16	0	0	0	0	0	0	22	12	0	0	4	19	12	13	0	0	0	0	0	98	96.5	201	KF296819	SH013008.07FU	p:Ascomycota	c:Leotiomycetes	o:Helotiales
OTU_667	0	10	72	5	0	0	4	4	0	0	0	0	0	3	0	0	0	0	0	0	98	99	201	AF062787	SH216991.07FU	p:Ascomycota	c:Leotiomycetes	o:Leotiomycetes_ord_Incertae_sedis	f:Myxotrichaceae	Oidiodendron	s:Oidiodendron_pilicola_SH216991.07FU
OTU_1344	0	0	0	0	0	0	0	59	39	0	0	0	0	0	0	0	0	0	0	0	98	85.9	199	JX043051	SH216905.07FU	p:Ascomycota
OTU_941	0	0	0	98	0	0	0	0	0	0	0	0	0	0	0	0	0	0	0	0	98	91.5	200	HQ604311	SH190702.07FU	p:Basidiomycota	c:Agaricomycetes	o:Agaricales	f:Inocybaceae	Inocybe
OTU_1430	0	4	0	0	5	0	0	0	15	0	5	11	22	10	17	2	2	5	0	0	98	88.1	218	UDB001377	SH004566.07FU	p:Basidiomycota	c:Agaricomycetes	o:Boletales	f:Boletaceae	Leccinum
OTU_1213	0	33	0	17	0	0	0	7	38	3	0	0	0	0	0	0	0	0	0	0	98	100	200	HQ625475	SH192852.07FU	p:Basidiomycota	c:Agaricomycetes	o:Cantharellales	f:Hydnaceae	Sistotrema
OTU_964	0	0	0	0	0	0	0	0	0	0	2	2	4	13	5	9	40	15	6	2	98	99.5	200	FM997952	SH012946.07FU	p:Basidiomycota	c:Microbotryomycetes	o:Leucosporidiales
OTU_657	0	0	0	0	0	0	0	0	0	0	0	91	0	0	6	0	0	0	0	0	97	95	202	JX827459	SH213623.07FU	p:Ascomycota	c:Sordariomycetes	o:Hypocreales	f:Nectriaceae	Fusarium
OTU_891	97	0	0	0	0	0	0	0	0	0	0	0	0	0	0	0	0	0	0	0	97	99	200	HQ631065	SH186955.07FU	p:Ascomycota	c:Dothideomycetes	o:Pleosporales	f:Montagnulaceae	Paraphaeosphaeria
OTU_2070	0	46	14	30	0	0	0	0	0	0	7	0	0	0	0	0	0	0	0	0	97	94.6	202	UDB020543	SH185114.07FU	p:Basidiomycota	c:Agaricomycetes	o:Agaricales	f:Clavariaceae	Clavaria
OTU_867	9	0	0	2	0	0	0	0	85	0	0	0	0	0	0	0	0	0	0	0	96	95.5	176	FR773362	SH214152.07FU	p:Ascomycota	c:Dothideomycetes	o:Capnodiales
OTU_1551	10	0	0	0	0	0	0	0	0	0	0	50	36	0	0	0	0	0	0	0	96	97	200	FJ553130	SH196071.07FU	p:Basidiomycota	c:Agaricomycetes	o:Agaricales	f:Clavariaceae
OTU_740	96	0	0	0	0	0	0	0	0	0	0	0	0	0	0	0	0	0	0	0	96	95	200	AB290022	SH186397.07FU	p:Basidiomycota	c:Agaricomycetes	o:Cantharellales	f:Ceratobasidiaceae
OTU_1378	0	58	0	0	4	0	0	0	29	0	0	0	0	0	0	0	0	5	0	0	96	79.2	207	JQ666464	SH001662.07FU	p:Rozellomycota
OTU_1157	0	15	5	45	16	6	0	0	4	4	0	0	0	0	0	0	0	0	0	0	95	70.7	205	KC965546	SH021261.07FU	p:Ascomycota	c:Lecanoromycetes	o:Lecanorales
OTU_1101	0	6	0	0	0	2	4	62	0	19	0	0	0	0	0	0	2	0	0	0	95	97	200	KC834056	SH184432.07FU	p:Ascomycota	c:Pezizomycotina_cls_Incertae_sedis	o:Pezizomycotina_ord_Incertae_sedis	f:Pezizomycotina_fam_Incertae_sedis	Gyoerffyella	s:Gyoerffyella_entomobryoides_SH184432.07FU
OTU_925	0	0	0	0	0	0	0	0	0	0	0	0	0	2	44	41	8	0	0	0	95	97	200	FR682371	SH028801.07FU	p:Ascomycota
OTU_656	0	0	0	0	0	0	0	0	0	0	0	95	0	0	0	0	0	0	0	0	95	95.1	203	HQ212032	SH201958.07FU	p:Basidiomycota	c:Agaricomycetes	o:Sebacinales	f:Sebacinales_Group_B
OTU_631	0	0	0	95	0	0	0	0	0	0	0	0	0	0	0	0	0	0	0	0	95	96.5	200	FR852190	SH178008.07FU	p:Basidiomycota	c:Agaricomycetes	o:Thelephorales	f:Thelephoraceae
OTU_1711	3	13	0	2	7	20	2	11	23	0	9	0	0	0	2	0	0	0	2	0	94	98.5	200	FJ553531	SH208595.07FU	p:Ascomycota	c:Eurotiomycetes	o:Chaetothyriales	f:Herpotrichiellaceae
OTU_1098	0	0	0	3	3	7	2	12	63	2	0	0	0	0	0	0	2	0	0	0	94	75.7	202	GQ153119	SH468571.07FU	p:Ascomycota	c:Dothideomycetes
OTU_1123	31	0	0	0	0	3	6	6	40	8	0	0	0	0	0	0	0	0	0	0	94	100	200	GU234146	SH220744.07FU	p:Basidiomycota	c:Agaricomycetes	o:Agaricales	f:Mycenaceae	Mycena	s:Mycena_cinerella_SH220744.07FU
OTU_980	0	0	14	0	2	0	0	0	0	4	0	0	0	62	0	5	2	2	3	0	94	76.7	219	DQ054542	SH005081.07FU	p:Basidiomycota	c:Tremellomycetes
OTU_1347	0	0	3	0	0	3	0	23	29	0	0	0	2	0	3	0	30	0	0	0	93	99.5	201	FR682332	SH017666.07FU	p:Ascomycota	c:Eurotiomycetes	o:Chaetothyriales	f:Herpotrichiellaceae	Cladophialophora
OTU_1074	0	0	0	0	78	15	0	0	0	0	0	0	0	0	0	0	0	0	0	0	93	94.1	203	HQ445986	SH023331.07FU	p:Ascomycota	c:Eurotiomycetes	o:Chaetothyriales
OTU_569	0	0	0	0	2	2	0	3	0	0	0	0	0	0	70	0	16	0	0	0	93	99.5	200	UDB020633	SH201703.07FU	p:Ascomycota	c:Leotiomycetes	o:Leotiomycetes_ord_Incertae_sedis	f:Leotiomycetes_fam_Incertae_sedis	Collophora
OTU_2650	0	3	14	2	9	7	0	8	7	6	4	5	3	9	4	0	0	5	7	0	93	72.9	203	EF373563	SH005236.07FU	p:Ascomycota	c:Lecanoromycetes
OTU_1259	0	4	32	6	22	2	0	4	7	15	0	0	0	0	0	0	0	0	0	0	92	93.5	200	HQ260112	SH019201.07FU	p:Ascomycota	c:Dothideomycetes	o:Capnodiales
OTU_1319	0	0	0	8	7	5	0	0	72	0	0	0	0	0	0	0	0	0	0	0	92	96	200	AM902012	SH483278.07FU	p:Ascomycota	c:Dothideomycetes
OTU_4995	0	0	0	0	0	0	0	0	0	0	92	0	0	0	0	0	0	0	0	0	92	99.5	201	KF617250	SH183187.07FU	p:Ascomycota	c:Dothideomycetes
OTU_122	0	0	0	0	0	2	0	8	2	0	0	3	0	3	0	0	2	60	7	5	92	100	186	AB180360	SH211813.07FU	p:Basidiomycota	c:Exobasidiomycetes	o:Exobasidiales	f:Exobasidiaceae
OTU_968	0	47	0	0	0	2	0	0	4	38	0	0	0	0	0	0	0	0	0	0	91	86.6	201	HQ650633	SH027986.07FU	p:Ascomycota	c:Lecanoromycetes	o:Agyriales	f:Trapeliaceae	Placynthiella
OTU_1445	6	0	0	0	0	7	0	0	78	0	0	0	0	0	0	0	0	0	0	0	91	92	200	DQ420966	SH200447.07FU	p:Ascomycota	c:Dothideomycetes
OTU_1000	0	0	0	0	0	0	0	0	0	0	0	0	0	0	91	0	0	0	0	0	91	88.5	200	HQ211667	SH191249.07FU	p:Basidiomycota	c:Agaricomycetes	o:Cantharellales
OTU_326	0	0	0	37	14	0	0	3	10	8	0	2	0	0	17	0	0	0	0	0	91	98	200	EF619865	SH205316.07FU	p:Basidiomycota	c:Tremellomycetes	o:Tremellales	f:Tremellales_fam_Incertae_sedis	Tremella
OTU_1457	0	0	0	0	0	0	0	0	0	0	2	12	2	58	2	0	2	9	3	0	90	99.5	200	HQ211636	SH211527.07FU	p:Ascomycota	c:Leotiomycetes	o:Helotiales
OTU_1158	28	0	37	3	0	0	0	17	5	0	0	0	0	0	0	0	0	0	0	0	90	87.2	164	GQ203768	SH477601.07FU	p:Ascomycota	c:Dothideomycetes	o:Pleosporales	f:Sporormiaceae	Sporormia
OTU_2035	0	0	0	9	28	8	0	0	23	22	0	0	0	0	0	0	0	0	0	0	90	89.7	203	DQ421193	SH202379.07FU	p:Ascomycota	c:Orbiliomycetes
OTU_1117	0	0	0	0	0	58	0	0	13	19	0	0	0	0	0	0	0	0	0	0	90	95	201	JQ420988	SH197534.07FU	p:Basidiomycota	c:Agaricomycetes	o:Sebacinales	f:Sebacinaceae
OTU_630	0	0	0	0	0	0	0	0	90	0	0	0	0	0	0	0	0	0	0	0	90	98	200	KF296861	SH016678.07FU	p:Basidiomycota	c:Agaricomycetes	o:Sebacinales
OTU_737	0	0	0	0	0	0	0	0	89	0	0	0	0	0	0	0	0	0	0	0	89	78	200	HM030568	SH027891.07FU	p:Ascomycota	c:Lecanoromycetes	o:Acarosporales	f:Acarosporaceae
OTU_1396	31	8	9	0	0	0	0	41	0	0	0	0	0	0	0	0	0	0	0	0	89	90.6	202	EU139153	SH207470.07FU	p:Ascomycota	c:Eurotiomycetes	o:Chaetothyriales	f:Herpotrichiellaceae	Capronia
OTU_1414	0	0	0	0	11	27	5	30	16	0	0	0	0	0	0	0	0	0	0	0	89	95.5	202	KC457267	SH193233.07FU	p:Ascomycota	c:Eurotiomycetes	o:Chaetothyriales	f:Herpotrichiellaceae
OTU_1559	0	8	0	2	7	2	0	21	17	2	0	0	0	0	30	0	0	0	0	0	89	94.5	201	JF300400	SH211849.07FU	p:Ascomycota	c:Leotiomycetes	o:Helotiales	f:Helotiaceae	Crocicreas
OTU_808	0	4	0	0	0	0	2	83	0	0	0	0	0	0	0	0	0	0	0	0	89	92.3	168	AM999543	SH202378.07FU	p:Ascomycota	c:Orbiliomycetes
OTU_904	0	0	0	0	0	0	0	0	0	0	0	16	6	63	4	0	0	0	0	0	89	98	200	FJ827241	SH027697.07FU	p:Basidiomycota	c:Agaricomycetes	o:Sebacinales	f:Sebacinaceae	Sebacina
OTU_831	0	0	0	0	0	0	0	0	0	0	0	0	0	0	2	0	84	0	2	0	88	99.5	200	HQ701746	SH196484.07FU	p:Ascomycota	c:Leotiomycetes	o:Helotiales
OTU_1111	0	0	0	0	0	0	0	0	0	0	0	0	0	0	0	30	39	0	19	0	88	98.5	200	GQ996127	SH180760.07FU	p:Ascomycota	c:Dothideomycetes	o:Pleosporales	f:Massarinaceae	Saccharicola
OTU_1983	0	20	0	0	27	18	0	0	0	23	0	0	0	0	0	0	0	0	0	0	88	98	201	UDB012704	SH184885.07FU	p:Basidiomycota	c:Agaricomycetes	o:Cantharellales	f:Clavulinaceae
OTU_697	0	0	0	0	0	0	0	0	88	0	0	0	0	0	0	0	0	0	0	0	88	98.9	178	JN198005	SH197145.07FU	p:Basidiomycota	c:Agaricomycetes	o:Sebacinales	f:Sebacinaceae
OTU_936	2	0	0	0	0	0	0	7	13	0	0	0	0	51	9	3	0	3	0	0	88	100	200	AJ581050	SH181630.07FU	p:Basidiomycota	c:Tremellomycetes	o:Tremellales	f:Tremellales_fam_Incertae_sedis	Cryptococcus
OTU_1311	40	13	0	0	0	2	9	3	17	3	0	0	0	0	0	0	0	0	0	0	87	94	200	FR682446	SH214188.07FU	p:Ascomycota	c:Dothideomycetes	o:Capnodiales	f:Capnodiales_fam_Incertae_sedis	Friedmanniomyces
OTU_1585	16	0	0	0	39	8	0	5	19	0	0	0	0	0	0	0	0	0	0	0	87	92	201	AY265338	SH213285.07FU	p:Ascomycota	c:Eurotiomycetes	o:Chaetothyriales	f:Herpotrichiellaceae	Cladophialophora
OTU_1028	0	0	0	0	6	31	0	0	50	0	0	0	0	0	0	0	0	0	0	0	87	97.5	202	KC818298	SH200285.07FU	p:Ascomycota	c:Eurotiomycetes	o:Chaetothyriales
OTU_736	0	0	0	0	0	0	0	0	0	0	0	0	0	0	87	0	0	0	0	0	87	77.2	206	JX069864	SH017937.07FU	p:Ascomycota	c:Sordariomycetes	o:Diaporthales	f:Diaporthaceae	Diaporthe
OTU_1588	0	0	0	0	2	0	0	0	2	0	0	21	8	0	0	2	0	24	28	0	87	96	202	AY033087	SH204986.07FU	p:Ascomycota	c:Leotiomycetes	o:Helotiales	f:Vibrisseaceae	Phialocephala	s:Phialocephala_fortinii_SH204986.07FU
OTU_1570	0	5	0	3	0	20	0	0	17	42	0	0	0	0	0	0	0	0	0	0	87	90.5	201	KF297174	SH005247.07FU	p:Ascomycota	c:Eurotiomycetes	o:Verrucariales
OTU_1180	0	0	0	0	0	0	0	0	0	0	0	5	7	0	36	27	12	0	0	0	87	90.5	200	KF617250	SH183187.07FU	p:Ascomycota	c:Dothideomycetes
OTU_1106	0	0	0	0	0	0	0	0	0	0	0	6	0	81	0	0	0	0	0	0	87	100	200	JQ666645	SH178370.07FU	p:Basidiomycota	c:Agaricomycetes	o:Agaricales	f:Mycenaceae	Mycena
OTU_915	14	0	0	0	0	0	3	70	0	0	0	0	0	0	0	0	0	0	0	0	87	84.7	203	KC222746	SH214011.07FU	p:Basidiomycota	c:Agaricomycetes	o:Auriculariales	f:Auriculariales_fam_Incertae_sedis	Auricularia
OTU_839	0	0	0	0	0	0	0	0	0	0	0	0	0	84	3	0	0	0	0	0	87	98.5	201	AF444379	SH182099.07FU	p:Basidiomycota	c:Tremellomycetes	o:Tremellales	f:Tremellales_fam_Incertae_sedis	Dioszegia	s:Dioszegia_hungarica_SH182099.07FU
OTU_3704	0	0	0	0	0	0	0	0	0	0	0	0	0	0	0	28	3	22	22	12	87	94.1	203	JN206384	SH188393.07FU	p:Zygomycota	c:Mucoromycotina_cls_Incertae_sedis	o:Mucorales	f:Umbelopsidaceae	Umbelopsis	s:Umbelopsis_gibberispora_SH188393.07FU
OTU_1310	0	0	0	0	0	0	0	0	0	0	0	9	22	6	4	11	0	7	14	13	86	95	201	KF428326	SH181080.07FU	p:Ascomycota	c:Leotiomycetes
OTU_1197	0	0	0	0	0	0	5	0	0	9	0	0	6	34	7	0	4	0	21	0	86	99.5	200	UDB002578	SH220961.07FU	p:Basidiomycota	c:Agaricomycetes	o:Agaricales
OTU_887	0	0	0	0	0	0	0	0	0	0	0	0	0	86	0	0	0	0	0	0	86	89.6	202	KF297044	SH215039.07FU	p:Basidiomycota	c:Agaricomycetes	o:Trechisporales
OTU_1686	0	16	0	7	6	0	14	2	8	3	9	0	0	2	0	0	0	11	3	5	86	100	200	AF145324	SH190019.07FU	p:Basidiomycota	c:Tremellomycetes	o:Tremellales	f:Tremellales_fam_Incertae_sedis	Cryptococcus	s:Cryptococcus_aerius_SH190019.07FU
OTU_916	0	0	0	13	20	13	0	0	39	0	0	0	0	0	0	0	0	0	0	0	85	92.1	203	KF617311	SH024938.07FU	p:Ascomycota	c:Dothideomycetes	o:Capnodiales
OTU_837	0	0	4	0	0	0	0	0	0	0	0	81	0	0	0	0	0	0	0	0	85	93	200	HQ211982	SH208583.07FU	p:Ascomycota	c:Eurotiomycetes	o:Chaetothyriales	f:Herpotrichiellaceae
OTU_1809	0	0	0	0	0	0	0	0	0	0	6	4	0	22	11	0	2	23	17	0	85	97.5	200	UDB020746	SH202711.07FU	p:Ascomycota	c:Pezizomycotina_cls_Incertae_sedis	o:Pezizomycotina_ord_Incertae_sedis	f:Pezizomycotina_fam_Incertae_sedis	Xenochalara
OTU_942	0	0	83	0	2	0	0	0	0	0	0	0	0	0	0	0	0	0	0	0	85	90.7	204	HM230886	SH004624.07FU	p:Ascomycota	c:Leotiomycetes
OTU_876	60	0	0	0	0	0	0	0	0	0	0	0	22	3	0	0	0	0	0	0	85	97.5	200	HQ154331	SH214706.07FU	p:Basidiomycota	c:Agaricomycetes	o:Sebacinales	f:Sebacinaceae	Sebacina
OTU_1489	2	0	0	8	11	8	0	2	24	30	0	0	0	0	0	0	0	0	0	0	85	98.2	168	HQ445436	SH024937.07FU
OTU_850	0	0	0	0	0	0	0	0	0	0	0	0	0	0	84	0	0	0	0	0	84	99	200	EF434003	SH184451.07FU	p:Ascomycota	c:Leotiomycetes	o:Helotiales
OTU_857	0	0	0	0	69	11	0	0	4	0	0	0	0	0	0	0	0	0	0	0	84	96.5	200	GU174334	SH215250.07FU	p:Ascomycota	c:Leotiomycetes	o:Helotiales
OTU_1233	0	0	0	0	0	0	0	0	3	0	37	0	0	18	26	0	0	0	0	0	84	94.5	201	KC965908	SH180060.07FU	p:Ascomycota	c:Leotiomycetes	o:Helotiales	f:Vibrisseaceae
OTU_649	84	0	0	0	0	0	0	0	0	0	0	0	0	0	0	0	0	0	0	0	84	98.5	200	GU452518	SH222142.07FU	p:Ascomycota	c:Pezizomycetes	o:Pezizales	f:Pyronemataceae
OTU_1527	3	4	0	2	16	5	0	0	0	30	0	0	0	20	4	0	0	0	0	0	84	99.5	200	EF635649	SH186988.07FU	p:Ascomycota	c:Dothideomycetes	o:Pleosporales
OTU_1425	0	0	0	0	0	0	0	0	0	0	12	16	11	9	24	0	7	5	0	0	84	95	201	FJ237215	SH000334.07FU	p:Ascomycota	c:Sordariomycetes
OTU_2068	0	0	0	0	0	0	0	0	0	0	0	0	63	7	14	0	0	0	0	0	84	92	200	HQ154347	SH213131.07FU	p:Basidiomycota	c:Agaricomycetes	o:Sebacinales	f:Sebacinales_Group_B
OTU_1640	0	0	0	24	0	0	0	0	60	0	0	0	0	0	0	0	0	0	0	0	84	90.2	205	AF444632	SH208038.07FU	p:Basidiomycota	c:Microbotryomycetes	o:Sporidiobolales	f:Sporidiobolales_fam_Incertae_sedis	Rhodotorula	s:Rhodotorula_ferulica_SH208038.07FU
OTU_906	33	0	2	10	7	0	11	15	6	0	0	0	0	0	0	0	0	0	0	0	84	100	200	HQ212098	SH199633.07FU	p:Zygomycota	c:Mortierellomycotina_cls_Incertae_sedis	o:Mortierellales	f:Mortierellaceae	Mortierella
OTU_943	0	0	0	0	0	0	0	0	0	0	63	8	0	0	0	0	0	0	12	0	83	99.5	200	EU292396	SH203865.07FU	p:Ascomycota	c:Archaeorhizomycetes	o:Archaeorhizomycetales	f:Archaeorhizomycetaceae	Archaeorhizomyces
OTU_1296	0	0	0	0	0	0	0	0	0	0	0	9	38	0	36	0	0	0	0	0	83	99.5	201	KF617311	SH024938.07FU	p:Ascomycota	c:Dothideomycetes	o:Capnodiales
OTU_1209	0	0	43	0	0	0	0	12	0	0	0	0	9	8	0	2	2	0	5	2	83	96.1	204	FN610862	SH194259.07FU	p:Ascomycota	c:Leotiomycetes	o:Helotiales	f:Hyaloscyphaceae
OTU_2600	3	6	0	33	4	20	5	3	0	9	0	0	0	0	0	0	0	0	0	0	83	85.1	201	HQ022030	SH014661.07FU	p:Ascomycota	c:Sordariomycetes	o:Hypocreales
OTU_1458	0	0	0	0	0	0	0	0	0	0	0	2	65	0	16	0	0	0	0	0	83	98.5	200	UDB011284	SH186205.07FU	p:Basidiomycota	c:Agaricomycetes	o:Russulales	f:Russulaceae	Russula	s:Russula_gracillima_SH186205.07FU
OTU_955	8	3	3	0	32	2	0	23	6	5	0	0	0	0	0	0	0	0	0	0	82	77.9	208	KC965932	SH462082.07FU	p:Ascomycota	c:Sordariomycetes	o:Hypocreales
OTU_791	66	0	0	16	0	0	0	0	0	0	0	0	0	0	0	0	0	0	0	0	82	100	200	EU645629	SH197133.07FU	p:Basidiomycota	c:Agaricomycetes	o:Sebacinales	f:Sebacinaceae
OTU_1160	0	0	0	0	0	0	0	0	0	0	0	0	4	10	15	2	49	0	2	0	82	99.5	201	UDB020805	SH188233.07FU	p:Basidiomycota	c:Tremellomycetes	o:Tremellales	f:Tremellales_fam_Incertae_sedis	Cryptococcus
OTU_1069	0	0	0	0	0	0	0	0	0	0	0	0	0	0	0	6	63	13	0	0	82	87.5	200	KC965145	SH029989.07FU
OTU_934	17	0	0	0	0	0	64	0	0	0	0	0	0	0	0	0	0	0	0	0	81	89.6	201	GU909528	SH196049.07FU	p:Ascomycota	c:Dothideomycetes	o:Pleosporales
OTU_332	0	0	0	0	0	0	0	0	81	0	0	0	0	0	0	0	0	0	0	0	81	73.3	202	KF617664	SH483621.07FU	p:Ascomycota	c:Leotiomycetes
OTU_1886	0	0	0	0	0	0	47	31	3	0	0	0	0	0	0	0	0	0	0	0	81	80.2	202	DQ421132	SH216330.07FU	p:Basidiomycota	c:Agaricomycetes	o:Agaricales	f:Clavariaceae	Clavaria
OTU_498	3	5	0	8	65	0	0	0	0	0	0	0	0	0	0	0	0	0	0	0	81	99	200	GU083015	SH188183.07FU	p:Basidiomycota	c:Agaricomycetes	o:Agaricales	f:Mycenaceae	Mycena
OTU_935	0	0	0	0	0	0	0	0	0	0	0	0	0	80	0	0	0	0	0	0	80	89.6	201	JX998714	SH019189.07FU	p:Ascomycota	c:Dothideomycetes	o:Capnodiales
OTU_2693	0	0	0	0	0	0	0	0	0	0	0	6	14	25	8	7	3	8	7	2	80	96.5	200	HQ211661	SH184433.07FU	p:Ascomycota	c:Leotiomycetes	o:Helotiales
OTU_478	0	0	0	0	42	0	0	38	0	0	0	0	0	0	0	0	0	0	0	0	80	100	200	KF617560	SH183303.07FU	p:Ascomycota	c:Leotiomycetes	o:Helotiales
OTU_1174	0	0	0	60	20	0	0	0	0	0	0	0	0	0	0	0	0	0	0	0	80	94.4	195	HQ725078	SH179374.07FU	p:Ascomycota	c:Lecanoromycetes	o:Lecanorales	f:Parmeliaceae	Hypogymnia	s:Hypogymnia_enteromorpha_SH179374.07FU
OTU_5123	0	6	0	0	0	0	74	0	0	0	0	0	0	0	0	0	0	0	0	0	80	96.6	203	KC457186	SH018521.07FU	p:Ascomycota	c:Leotiomycetes
OTU_1283	0	0	0	0	0	0	0	0	0	0	0	13	0	26	41	0	0	0	0	0	80	84.7	222	FM997946	SH190014.07FU	p:Basidiomycota	c:Agaricomycetes	o:Agaricales	f:Clavariaceae
OTU_1403	0	0	0	0	0	0	0	0	0	49	3	13	2	8	5	0	0	0	0	0	80	99	200	AY743636	SH176394.07FU	p:Basidiomycota	c:Ustilaginomycotina_cls_Incertae_sedis	o:Malasseziales	f:Malasseziaceae	Malassezia	s:Malassezia_restricta_SH176394.07FU
OTU_2390	0	0	2	3	0	0	6	52	17	0	0	0	0	0	0	0	0	0	0	0	80	96	200	UDB013562	SH220519.07FU	p:Basidiomycota	c:Agaricomycetes	o:Russulales	f:Russulaceae
OTU_862	0	0	0	0	0	0	0	0	0	0	0	0	4	0	76	0	0	0	0	0	80	94.5	200	JQ420962	SH179096.07FU	p:Basidiomycota	c:Agaricomycetes	o:Sebacinales	f:Sebacinales_Group_B
OTU_1597	13	26	0	13	0	0	23	5	0	0	0	0	0	0	0	0	0	0	0	0	80	98.5	200	JQ420990	SH201955.07FU	p:Basidiomycota	c:Agaricomycetes	o:Sebacinales	f:Sebacinales_Group_B
OTU_1364	0	0	0	0	2	24	2	10	29	8	0	0	2	3	0	0	0	0	0	0	80	98	201	KC966080	SH211685.07FU	p:Basidiomycota	c:Tremellomycetes	o:Tremellales
OTU_1144	0	2	12	16	4	9	3	0	33	0	0	0	0	0	0	0	0	0	0	0	79	85.1	201	HQ650633	SH027986.07FU	p:Ascomycota	c:Lecanoromycetes	o:Agyriales	f:Trapeliaceae	Placynthiella
OTU_1056	0	2	0	16	0	0	4	0	57	0	0	0	0	0	0	0	0	0	0	0	79	77.1	205	KF297088	SH482935.07FU	p:Ascomycota	c:Eurotiomycetes	o:Chaetothyriales
OTU_2083	0	15	12	21	9	0	6	2	0	0	0	0	2	12	0	0	0	0	0	0	79	96.5	202	FJ553685	SH203693.07FU	p:Ascomycota	c:Leotiomycetes	o:Helotiales	f:Helotiales_fam_Incertae_sedis	Cadophora
OTU_1030	0	0	0	0	0	0	0	0	79	0	0	0	0	0	0	0	0	0	0	0	79	98	202	EU034664	SH212221.07FU	p:Ascomycota	c:Lecanoromycetes	o:Lecanorales	f:Cladoniaceae	Cladonia	s:Cladonia_furcata_subsp._furcata_SH212221.07FU
OTU_1129	0	0	0	3	2	0	0	0	74	0	0	0	0	0	0	0	0	0	0	0	79	85.1	201	KC966121	SH012403.07FU	p:Basidiomycota	c:Agaricomycetes	o:Sebacinales
OTU_1152	5	0	0	2	0	0	2	0	69	0	0	0	0	0	0	0	0	0	0	0	78	99.5	200	GU327420	SH024748.07FU	p:Ascomycota	c:Pezizomycetes	o:Pezizales	f:Pyronemataceae	Tricharina
OTU_1010	0	0	0	0	0	0	0	0	0	0	78	0	0	0	0	0	0	0	0	0	78	77.9	208	FR682162	SH483103.07FU	p:Ascomycota	c:Dothideomycetes
OTU_873	0	0	0	0	3	4	0	0	0	0	0	0	18	0	0	15	17	21	0	0	78	99.5	201	HQ115698	SH203497.07FU	p:Ascomycota
OTU_1392	0	0	0	0	0	0	0	0	0	0	0	0	60	0	14	0	0	0	0	4	78	97	200	UDB001458	SH188504.07FU	p:Basidiomycota	c:Agaricomycetes	o:Agaricales	f:Cortinariaceae	Cortinarius	s:Cortinarius_hinnuleoarmillatus_SH188504.07FU
OTU_965	4	0	0	0	0	0	3	4	0	0	0	0	0	6	61	0	0	0	0	0	78	74.8	210	EU489881	SH483432.07FU	p:Basidiomycota	c:Tremellomycetes	o:Tremellales	f:Tremellales_fam_Incertae_sedis	Cryptococcus
OTU_860	0	0	0	0	0	0	0	0	0	0	0	0	5	73	0	0	0	0	0	0	78	100	165	AM999738	SH484496.07FU
OTU_886	0	0	0	2	7	3	0	2	63	0	0	0	0	0	0	0	0	0	0	0	77	91.1	202	FR682198	SH029540.07FU	p:Ascomycota	c:Dothideomycetes	o:Botryosphaeriales	f:Botryosphaeriaceae
OTU_800	49	0	0	0	0	0	2	26	0	0	0	0	0	0	0	0	0	0	0	0	77	91.7	204	JQ346926	SH023325.07FU	p:Ascomycota	c:Eurotiomycetes	o:Chaetothyriales	f:Herpotrichiellaceae
OTU_1335	2	6	24	8	11	2	2	11	7	4	0	0	0	0	0	0	0	0	0	0	77	100	200	HQ671309	SH005270.07FU	p:Ascomycota	c:Lecanoromycetes	o:Lecanorales	f:Parmeliaceae	Parmelia
OTU_845	0	0	0	0	0	0	0	0	0	0	0	0	0	4	68	0	5	0	0	0	77	72.2	205	JQ759526	SH181741.07FU	p:Ascomycota	c:Sordariomycetes
OTU_117	77	0	0	0	0	0	0	0	0	0	0	0	0	0	0	0	0	0	0	0	77	99.5	200	GU083222	SH010473.07FU	p:Basidiomycota	c:Agaricomycetes	o:Agaricales	f:Entolomataceae	Clitopilus
OTU_1294	15	0	0	62	0	0	0	0	0	0	0	0	0	0	0	0	0	0	0	0	77	100	200	AM882742	SH194465.07FU	p:Basidiomycota	c:Agaricomycetes	o:Agaricales	f:Inocybaceae	Inocybe	s:Inocybe_giacomi_SH194465.07FU
OTU_1178	0	0	58	0	0	0	0	0	0	0	0	0	5	14	0	0	0	0	0	0	77	97.5	200	JQ420962	SH179096.07FU	p:Basidiomycota	c:Agaricomycetes	o:Sebacinales	f:Sebacinales_Group_B
OTU_1371	0	0	2	0	0	9	3	5	0	2	0	0	0	49	7	0	0	0	0	0	77	87	200	KF274388	SH025578.07FU	p:Basidiomycota	c:Tremellomycetes	o:Tremellales
OTU_900	0	77	0	0	0	0	0	0	0	0	0	0	0	0	0	0	0	0	0	0	77	93.6	204	GQ159941	SH012210.07FU	p:Basidiomycota	c:Agaricomycetes
OTU_883	0	0	0	0	0	0	0	0	0	0	0	4	9	6	12	21	13	2	0	10	77	99	200	JN943800	SH185972.07FU	p:Zygomycota	c:Mortierellomycotina_cls_Incertae_sedis	o:Mortierellales	f:Mortierellaceae	Mortierella	s:Mortierella_globulifera_SH185972.07FU
OTU_1361	0	0	0	0	0	0	0	0	0	0	0	0	8	0	10	37	2	19	0	0	76	92.6	203	JX124328	SH021350.07FU	p:Ascomycota	c:Leotiomycetes	o:Helotiales	f:Helotiales_fam_Incertae_sedis	Hyphodiscus
OTU_1452	0	12	0	29	19	6	0	4	4	2	0	0	0	0	0	0	0	0	0	0	76	91	200	GU067675	SH473023.07FU	p:Ascomycota	c:Leotiomycetes	o:Helotiales
OTU_892	0	0	0	0	0	0	0	0	0	0	0	2	54	0	2	2	2	14	0	0	76	80.2	202	UDB020633	SH201703.07FU	p:Ascomycota	c:Leotiomycetes	o:Leotiomycetes_ord_Incertae_sedis	f:Leotiomycetes_fam_Incertae_sedis	Collophora
OTU_688	0	0	0	9	0	0	0	0	0	0	10	2	3	12	5	6	24	0	4	0	75	93.5	200	HQ212180	SH002109.07FU	p:Ascomycota	c:Leotiomycetes	o:Leotiomycetes_ord_Incertae_sedis	f:Leotiomycetes_fam_Incertae_sedis	Meliniomyces
OTU_1161	0	0	0	0	0	0	0	0	0	0	0	0	0	11	64	0	0	0	0	0	75	73.6	212	FJ852593	SH197593.07FU	p:Ascomycota	c:Dothideomycetes	o:Pleosporales	f:Corynesporascaceae	Corynespora
OTU_1560	0	13	10	7	0	0	27	0	2	0	0	0	12	0	0	4	0	0	0	0	75	97.5	203	HQ211947	SH196066.07FU	p:Basidiomycota	c:Agaricomycetes	o:Agaricales	f:Clavariaceae
OTU_645	0	0	0	2	0	0	0	0	0	0	0	0	0	0	0	0	73	0	0	0	75	82.3	209	FN610890	SH205313.07FU	p:Basidiomycota	c:Agaricomycetes	o:Auriculariales
OTU_809	64	0	0	11	0	0	0	0	0	0	0	0	0	0	0	0	0	0	0	0	75	100	200	JX630384	SH022835.07FU	p:Basidiomycota	c:Agaricomycetes	o:Cantharellales	f:Ceratobasidiaceae
OTU_187	0	0	0	0	0	0	0	0	71	0	0	0	0	4	0	0	0	0	0	0	75	98	200	FJ197954	SH017056.07FU	p:Basidiomycota	c:Tremellomycetes
OTU_1459	2	0	3	0	3	9	0	0	0	0	9	19	0	22	0	0	7	0	0	0	74	88.8	187	FJ265759	SH025742.07FU	p:Ascomycota	c:Dothideomycetes	o:Capnodiales	f:Mycosphaerellaceae	Mycosphaerella
OTU_4276	0	0	10	0	0	0	0	0	0	0	64	0	0	0	0	0	0	0	0	0	74	97	200	AB476488	SH208582.07FU	p:Ascomycota	c:Eurotiomycetes	o:Chaetothyriales
OTU_1124	0	0	0	0	0	0	0	0	0	0	0	17	0	0	0	0	0	7	48	2	74	99	201	GQ153093	SH186932.07FU	p:Ascomycota	c:Dothideomycetes
OTU_1132	0	2	0	70	0	0	0	0	0	2	0	0	0	0	0	0	0	0	0	0	74	94.1	202	KF617695	SH180027.07FU	p:Basidiomycota	c:Agaricomycetes	o:Sebacinales
OTU_1265	0	0	0	0	0	0	0	0	0	0	30	31	0	0	0	0	12	0	0	0	73	99.5	201	HQ211737	SH218625.07FU	p:Ascomycota	c:Leotiomycetes	o:Helotiales
OTU_1333	0	0	0	0	0	0	0	0	0	0	6	2	0	0	2	23	23	8	5	4	73	95	200	JN120414	SH206834.07FU	p:Ascomycota	c:Dothideomycetes
OTU_2130	0	0	0	0	0	0	0	0	0	0	4	2	0	11	9	5	30	8	4	0	73	94.5	201	JQ346979	SH181083.07FU	p:Ascomycota	c:Leotiomycetes
OTU_1155	0	0	0	0	6	0	0	2	47	18	0	0	0	0	0	0	0	0	0	0	73	96.5	202	KC966138	SH202696.07FU	p:Ascomycota
OTU_1203	0	0	0	0	0	0	0	0	0	0	0	21	52	0	0	0	0	0	0	0	73	100	200	HQ586864	SH030468.07FU	p:Basidiomycota	c:Agaricomycetes	o:Agaricales	f:Inocybaceae	Inocybe
OTU_3963	0	0	20	0	0	0	0	0	0	0	0	0	0	2	22	0	0	26	0	2	72	99	200	AB476488	SH208582.07FU	p:Ascomycota	c:Eurotiomycetes	o:Chaetothyriales
OTU_1376	23	43	0	3	0	0	0	0	3	0	0	0	0	0	0	0	0	0	0	0	72	90.5	201	KC966060	SH024304.07FU	p:Ascomycota	c:Lecanoromycetes	o:Lecanorales
OTU_1104	0	0	4	6	0	0	0	0	0	0	0	0	0	0	62	0	0	0	0	0	72	100	200	KC966207	SH207755.07FU	p:Ascomycota	c:Pezizomycetes	o:Pezizales	f:Sarcosomataceae
OTU_1060	0	0	0	0	30	42	0	0	0	0	0	0	0	0	0	0	0	0	0	0	72	99.4	162	AF540547	SH217517.07FU	p:Ascomycota	c:Lecanoromycetes	o:Teloschistales	f:Physciaceae	Rinodina
OTU_1608	0	0	0	0	0	0	0	0	0	0	0	4	68	0	0	0	0	0	0	0	72	97	201	KF297183	SH018096.07FU	p:Ascomycota	c:Leotiomycetes
OTU_1297	0	2	4	0	2	2	0	0	0	0	0	0	0	0	8	0	51	3	0	0	72	95.5	200	KF732321	SH222341.07FU	p:Basidiomycota	c:Agaricomycetes	o:Agaricales	f:Cortinariaceae	Cortinarius	s:Cortinarius_scaurus_var._herpeticus_SH222341.07FU
OTU_760	0	0	0	0	0	0	0	0	72	0	0	0	0	0	0	0	0	0	0	0	72	74.6	209	UDB020574	SH208601.07FU
OTU_1577	21	17	0	27	0	0	0	0	6	0	0	0	0	0	0	0	0	0	0	0	71	98	201	HQ026237	SH183123.07FU	p:Ascomycota	c:Lecanoromycetes	o:Lecanorales	f:Parmeliaceae	Parmelia	s:Parmelia_omphalodes_SH183123.07FU
OTU_908	0	0	63	0	0	0	0	3	5	0	0	0	0	0	0	0	0	0	0	0	71	83.5	200	KC966342	SH182088.07FU	p:Ascomycota	c:Lecanoromycetes	o:Lecanorales	f:Parmeliaceae
OTU_847	4	0	0	0	57	0	10	0	0	0	0	0	0	0	0	0	0	0	0	0	71	100	200	KC840647	SH202498.07FU	p:Ascomycota	c:Pezizomycetes	o:Pezizales	f:Tuberaceae
OTU_994	0	0	0	0	0	7	0	0	0	64	0	0	0	0	0	0	0	0	0	0	71	93.6	202	KC965267	SH025726.07FU	p:Ascomycota	c:Leotiomycetes
OTU_1584	0	0	0	5	10	9	0	0	28	19	0	0	0	0	0	0	0	0	0	0	71	71.2	205	KF673762	SH017401.07FU	p:Ascomycota	c:Lecanoromycetes
OTU_1051	0	0	65	6	0	0	0	0	0	0	0	0	0	0	0	0	0	0	0	0	71	97	202	EU810199	SH177269.07FU	p:Basidiomycota	c:Agaricomycetes	o:Agaricales
OTU_390	0	71	0	0	0	0	0	0	0	0	0	0	0	0	0	0	0	0	0	0	71	99.5	200	KF291072	SH197383.07FU	p:Basidiomycota	c:Agaricomycetes	o:Agaricales	f:Hygrophoraceae
OTU_519	47	0	0	0	9	0	0	5	10	0	0	0	0	0	0	0	0	0	0	0	71	72.8	206	DQ421268	SH209797.07FU	p:Basidiomycota	c:Agaricomycetes	o:Auriculariales
OTU_774	0	71	0	0	0	0	0	0	0	0	0	0	0	0	0	0	0	0	0	0	71	93	201	KF218968	SH015792.07FU	p:Basidiomycota	c:Agaricomycetes	o:Cantharellales	f:Hydnaceae	Sistotrema
OTU_788	0	0	0	0	0	0	0	0	0	0	19	0	0	14	5	17	15	0	0	0	70	90.5	201	JX317338	SH018483.07FU	p:Ascomycota	c:Leotiomycetes	o:Helotiales
OTU_1171	0	0	0	0	0	0	0	0	0	0	0	8	0	46	16	0	0	0	0	0	70	93.6	203	KF646108	SH198113.07FU	p:Ascomycota	c:Leotiomycetes	o:Helotiales
OTU_1564	0	9	11	0	2	32	4	2	3	7	0	0	0	0	0	0	0	0	0	0	70	98.5	200	FJ756751	SH210015.07FU	p:Ascomycota	c:Lecanoromycetes	o:Lecanorales	f:Cladoniaceae	Cladonia	s:Cladonia_pyxidata_SH210015.07FU
OTU_1108	0	0	0	0	0	2	0	7	2	4	0	0	0	4	0	0	51	0	0	0	70	90.6	202	HQ211530	SH181572.07FU	p:Ascomycota	c:Sordariomycetes
OTU_4568	0	62	0	0	2	0	0	6	0	0	0	0	0	0	0	0	0	0	0	0	70	96.5	201	KF617290	SH182152.07FU	p:Ascomycota
OTU_1569	0	4	3	0	0	0	31	0	0	2	30	0	0	0	0	0	0	0	0	0	70	93.1	203	KF617370	SH024227.07FU	p:Ascomycota	c:Leotiomycetes
OTU_1286	0	0	0	0	0	0	0	0	0	0	0	0	0	27	41	2	0	0	0	0	70	89.1	202	GQ907095	SH180010.07FU	p:Basidiomycota	c:Agaricomycetes	o:Sebacinales	f:Sebacinaceae
OTU_798	0	0	69	0	0	0	0	0	0	0	0	0	0	0	0	0	0	0	0	0	69	94	200	HQ446017	SH027985.07FU	p:Ascomycota	c:Lecanoromycetes	o:Agyriales	f:Agyriaceae	Trapeliopsis
OTU_1121	0	0	0	0	0	0	0	0	0	0	53	0	0	0	16	0	0	0	0	0	69	83.8	204	DQ001277	SH032303.07FU	p:Ascomycota	c:Lecanoromycetes	o:Lecanorales	f:Cladoniaceae	Cladonia
OTU_1408	0	4	6	0	59	0	0	0	0	0	0	0	0	0	0	0	0	0	0	0	69	96.9	161	EF495163	SH210725.07FU	p:Ascomycota	c:Lecanoromycetes	o:Lecanorales	f:Ramalinaceae	Japewia
OTU_933	0	0	0	0	0	0	0	0	2	0	0	0	0	67	0	0	0	0	0	0	69	100	200	KC966171	SH024852.07FU	p:Ascomycota	c:Lecanoromycetes
OTU_1231	0	0	0	0	4	0	11	0	0	0	7	0	5	0	10	8	14	9	0	0	68	96.5	200	FJ475797	SH217841.07FU	p:Ascomycota	c:Eurotiomycetes	o:Chaetothyriales	f:Herpotrichiellaceae
OTU_1349	0	0	0	0	0	0	0	0	0	0	0	57	0	0	0	0	0	7	4	0	68	98	204	AF033488	SH199403.07FU	p:Ascomycota	c:Eurotiomycetes	o:Eurotiales	f:Trichocomaceae	Penicillium	s:Penicillium_soppii_SH199403.07FU
OTU_1071	0	0	0	0	0	0	0	0	0	0	4	4	37	0	2	0	7	2	4	8	68	95	201	FJ378725	SH195222.07FU	p:Ascomycota	c:Leotiomycetes	o:Helotiales
OTU_1828	0	0	0	0	0	0	0	14	51	3	0	0	0	0	0	0	0	0	0	0	68	98.5	201	JN120360	SH022620.07FU	p:Ascomycota
OTU_618	28	0	0	0	0	0	0	0	0	0	0	0	28	0	0	0	0	5	7	0	68	97	200	KC965874	SH201099.07FU	p:Basidiomycota	c:Agaricomycetes	o:Agaricales	f:Clavariaceae	Hyphodontiella
OTU_1891	0	0	0	0	0	0	2	3	0	0	0	0	0	12	33	2	16	0	0	0	68	97.5	200	HM044648	SH197557.07FU	p:Basidiomycota	c:Tremellomycetes
OTU_577	0	0	0	0	0	0	0	0	0	67	0	0	0	0	0	0	0	0	0	0	67	70.5	207	KJ780466	SH178970.07FU	p:Basidiomycota	c:Agaricomycetes	o:Atheliales	f:Atheliaceae	Cora
OTU_803	0	0	0	0	0	0	0	0	0	0	64	0	3	0	0	0	0	0	0	0	67	83.5	206	JF691462	SH015387.07FU	p:Basidiomycota	c:Agaricomycetes	o:Sebacinales
OTU_807	67	0	0	0	0	0	0	0	0	0	0	0	0	0	0	0	0	0	0	0	67	99.5	200	JN704824	SH201952.07FU	p:Basidiomycota	c:Agaricomycetes	o:Sebacinales	f:Sebacinaceae
OTU_1331	0	4	0	2	36	14	3	0	3	0	0	0	0	0	0	0	4	0	0	0	66	96	202	KC457267	SH193233.07FU	p:Ascomycota	c:Eurotiomycetes	o:Chaetothyriales	f:Herpotrichiellaceae
OTU_1942	0	0	2	16	4	24	3	2	0	0	13	0	0	0	2	0	0	0	0	0	66	95.5	200	DQ497954	SH214298.07FU	p:Ascomycota	c:Leotiomycetes	o:Helotiales	f:Helotiaceae	Rhizoscyphus
OTU_1327	66	0	0	0	0	0	0	0	0	0	0	0	0	0	0	0	0	0	0	0	66	88.1	202	HF947860	SH218294.07FU	p:Ascomycota	c:Leotiomycetes	o:Helotiales
OTU_1424	0	0	0	0	0	0	0	0	0	0	0	0	66	0	0	0	0	0	0	0	66	90.1	203	KC965402	SH022574.07FU	p:Ascomycota	c:Leotiomycetes	o:Helotiales
OTU_2395	47	0	0	0	0	0	0	0	0	19	0	0	0	0	0	0	0	0	0	0	66	96.8	187	GQ907137	SH003897.07FU	p:Basidiomycota	c:Agaricomycetes	o:Sebacinales	f:Sebacinaceae
OTU_2335	0	2	3	6	5	0	4	9	2	0	0	0	0	9	6	0	20	0	0	0	66	80.7	202	AB702968	SH013596.07FU	p:Basidiomycota	c:Microbotryomycetes	o:Sporidiobolales	f:Sporidiobolales_fam_Incertae_sedis	Rhodotorula
OTU_1107	0	0	0	0	0	0	0	0	0	0	35	0	0	0	9	0	12	10	0	0	66	92	200	FJ524308	SH023480.07FU	p:Basidiomycota	c:Agaricomycetes
OTU_2292	0	0	0	2	4	0	8	0	50	0	0	0	0	2	0	0	0	0	0	0	66	98.5	200	KC965129	SH009600.07FU	p:Basidiomycota	c:Agaricomycetes
OTU_2338	2	0	0	0	8	0	2	5	39	2	0	0	0	0	0	0	7	0	0	0	65	98	200	FJ552999	SH021467.07FU	p:Ascomycota	c:Dothideomycetes	o:Capnodiales	f:Capnodiales_fam_Incertae_sedis	Rachicladosporium
OTU_2038	0	0	0	65	0	0	0	0	0	0	0	0	0	0	0	0	0	0	0	0	65	85.1	201	HM239968	SH208606.07FU	p:Ascomycota	c:Eurotiomycetes	o:Chaetothyriales
OTU_1365	0	0	2	2	0	0	0	6	0	6	0	6	0	0	9	25	0	0	6	3	65	92.6	202	KC457267	SH193233.07FU	p:Ascomycota	c:Eurotiomycetes	o:Chaetothyriales	f:Herpotrichiellaceae
OTU_1172	0	0	0	0	0	0	0	0	0	0	0	0	0	39	22	0	0	2	2	0	65	88.5	200	JQ435791	SH024060.07FU	p:Ascomycota	c:Pezizomycotina_cls_Incertae_sedis	o:Pezizomycotina_ord_Incertae_sedis	f:Pezizomycotina_fam_Incertae_sedis	Clohesyomyces
OTU_1623	0	0	0	0	3	0	0	0	0	0	3	0	0	2	33	0	20	0	4	0	65	96.5	202	GQ411266	SH184431.07FU	p:Ascomycota	c:Pezizomycotina_cls_Incertae_sedis	o:Pezizomycotina_ord_Incertae_sedis	f:Pezizomycotina_fam_Incertae_sedis	Fontanospora	s:Fontanospora_fusiramosa_SH184431.07FU
OTU_1022	0	0	0	0	0	0	0	0	0	0	0	41	0	0	24	0	0	0	0	0	65	91.5	200	GU174330	SH029907.07FU	p:Ascomycota	c:Leotiomycetes	o:Rhytismatales
OTU_834	0	0	0	2	0	0	0	0	61	2	0	0	0	0	0	0	0	0	0	0	65	95.5	200	KF297222	SH187390.07FU	p:Ascomycota	c:Eurotiomycetes	o:Verrucariales	f:Verrucariaceae
OTU_1212	0	0	0	0	0	8	0	0	37	7	3	0	0	0	10	0	0	0	0	0	65	76	208	FR682162	SH483103.07FU	p:Ascomycota	c:Dothideomycetes
OTU_518	49	0	0	5	0	0	11	0	0	0	0	0	0	0	0	0	0	0	0	0	65	92	200	JQ346848	SH021036.07FU	p:Ascomycota
OTU_1112	0	0	0	0	0	0	0	0	0	0	0	0	0	0	0	11	33	17	4	0	65	86.7	203	UDB015647	SH187111.07FU	p:Basidiomycota	c:Agaricomycetes	o:Agaricales	f:Entolomataceae	Entoloma	s:Entoloma_nitidum_SH187111.07FU
OTU_1168	0	0	0	0	0	0	0	0	0	0	0	0	0	6	0	0	0	0	0	59	65	88.4	207	AJ608647	SH176360.07FU	p:Basidiomycota	c:Tremellomycetes	o:Tremellales	f:Tremellales_fam_Incertae_sedis	Fellomyces	s:Fellomyces_thailandicus_SH176360.07FU
OTU_1244	5	0	0	2	5	4	0	5	35	8	0	0	0	0	0	0	0	0	0	0	64	98.5	200	KC965542	SH016648.07FU	p:Ascomycota	c:Eurotiomycetes	o:Chaetothyriales	f:Herpotrichiellaceae	Rhinocladiella
OTU_1432	13	19	20	0	0	0	0	10	2	0	0	0	0	0	0	0	0	0	0	0	64	93.1	202	HQ022301	SH208604.07FU	p:Ascomycota	c:Eurotiomycetes	o:Chaetothyriales	f:Herpotrichiellaceae
OTU_1184	0	0	0	0	0	0	0	0	0	0	0	0	0	0	0	0	62	0	2	0	64	94	200	JF449506	SH194265.07FU	p:Ascomycota	c:Leotiomycetes	o:Helotiales
OTU_2236	2	4	0	9	2	16	0	0	11	18	0	0	0	2	0	0	0	0	0	0	64	97.8	186	FR799175	SH212223.07FU	p:Ascomycota	c:Lecanoromycetes	o:Lecanorales	f:Cladoniaceae	Cladonia	s:Cladonia_subulata_SH212223.07FU
OTU_2143	0	0	58	0	0	0	0	0	0	0	0	0	0	0	0	0	0	6	0	0	64	99	200	UDB020543	SH185114.07FU	p:Basidiomycota	c:Agaricomycetes	o:Agaricales	f:Clavariaceae	Clavaria
OTU_1004	0	0	0	64	0	0	0	0	0	0	0	0	0	0	0	0	0	0	0	0	64	95	202	UDB019898	SH188584.07FU	p:Basidiomycota	c:Agaricomycetes	o:Agaricales	f:Cortinariaceae	Cortinarius	s:Cortinarius_venustus_SH188584.07FU
OTU_2224	0	16	0	0	34	12	0	0	2	0	0	0	0	0	0	0	0	0	0	0	64	94	201	KC222820	SH180900.07FU	p:Rozellomycota
OTU_1288	0	0	0	60	0	0	3	0	0	0	0	0	0	0	0	0	0	0	0	0	63	97.5	201	HQ850131	SH027889.07FU	p:Ascomycota	c:Lecanoromycetes	o:Acarosporales	f:Acarosporaceae	Acarospora
OTU_1951	0	0	0	0	0	0	0	2	0	0	0	5	2	2	0	15	0	37	0	0	63	97.5	202	HM439551	SH191395.07FU	p:Ascomycota	c:Sordariomycetes	o:Coniochaetales	f:Coniochaetaceae	Lecythophora
OTU_983	0	0	0	6	9	0	0	0	0	0	0	0	0	0	0	0	0	48	0	0	63	85.1	201	AY268199	SH000287.07FU	p:Ascomycota	c:Leotiomycetes	o:Helotiales
OTU_1216	2	0	0	3	0	0	0	4	0	0	0	0	4	4	31	0	15	0	0	0	63	97.5	200	GU174275	SH201715.07FU	p:Ascomycota	c:Pezizomycotina_cls_Incertae_sedis	o:Pezizomycotina_ord_Incertae_sedis	f:Pezizomycotina_fam_Incertae_sedis	Chalara
OTU_938	0	0	0	0	0	0	0	0	0	0	0	50	13	0	0	0	0	0	0	0	63	100	200	KC965777	SH016224.07FU	p:Ascomycota	c:Dothideomycetes	o:Pleosporales
OTU_992	2	28	4	0	0	0	0	22	0	7	0	0	0	0	0	0	0	0	0	0	63	100	200	HQ211511	SH460997.07FU	p:Ascomycota	c:Leotiomycetes	o:Rhytismatales	f:Rhytismataceae
OTU_903	0	0	0	0	0	0	0	0	0	0	0	0	0	63	0	0	0	0	0	0	63	76.8	203	DQ421152	SH177267.07FU	p:Basidiomycota	c:Agaricomycetes	o:Agaricales	f:Clavariaceae
OTU_828	0	0	0	0	0	0	0	0	0	0	0	15	5	39	4	0	0	0	0	0	63	100	200	KF617389	SH482228.07FU	p:Basidiomycota	c:Agaricomycetes	o:Agaricales
OTU_1162	0	0	0	0	0	0	0	0	0	0	0	2	0	61	0	0	0	0	0	0	63	97	201	HQ022108	SH011396.07FU	p:Basidiomycota	c:Agaricomycetes	o:Cantharellales	f:Clavulinaceae	Clavulina
OTU_2216	0	0	0	0	25	0	0	0	0	38	0	0	0	0	0	0	0	0	0	0	63	99	202	KC152240	SH209106.07FU	p:Basidiomycota	c:Agaricomycetes	o:Thelephorales	f:Thelephoraceae	Thelephora
OTU_782	0	0	0	0	37	9	0	0	0	0	0	0	0	0	17	0	0	0	0	0	63	98.5	200	AF504871	SH203908.07FU	p:Basidiomycota	c:Agaricomycetes
OTU_1040	0	0	2	0	0	0	0	0	0	0	0	0	0	0	2	0	59	0	0	0	63	73.1	208	HM123707	SH022708.07FU
OTU_2007	0	3	2	2	22	22	0	7	4	0	0	0	0	0	0	0	0	0	0	0	62	94.5	201	JF749178	SH213270.07FU	p:Ascomycota	c:Eurotiomycetes	o:Chaetothyriales	f:Herpotrichiellaceae	Cladophialophora
OTU_1181	0	0	0	0	0	0	0	2	0	0	0	0	0	0	60	0	0	0	0	0	62	86.8	205	FJ197892	SH221280.07FU	p:Ascomycota	c:Leotiomycetes	o:Helotiales
OTU_475	0	0	0	0	0	0	0	0	0	0	0	3	0	2	8	15	32	2	0	0	62	89.7	203	JF449673	SH028070.07FU	p:Ascomycota	c:Leotiomycetes	o:Leotiales	f:Leotiaceae	Alatospora
OTU_1571	0	0	0	0	0	0	0	0	0	0	0	0	0	0	5	25	25	2	5	0	62	90	201	KC966206	SH002110.07FU	p:Ascomycota	c:Leotiomycetes	o:Leotiomycetes_ord_Incertae_sedis	f:Leotiomycetes_fam_Incertae_sedis	Meliniomyces
OTU_1064	43	0	0	10	0	0	0	0	0	3	0	0	0	0	6	0	0	0	0	0	62	99.5	200	GU817158	SH196004.07FU	p:Ascomycota	c:Dothideomycetes	o:Pleosporales
OTU_1268	2	0	0	0	21	0	0	0	31	8	0	0	0	0	0	0	0	0	0	0	62	100	200	FJ237211	SH206687.07FU	p:Ascomycota	c:Sordariomycetes	o:Xylariales
OTU_1173	0	0	0	0	0	0	0	0	0	0	0	0	62	0	0	0	0	0	0	0	62	88.8	206	KF296758	SH018099.07FU	p:Ascomycota	c:Leotiomycetes
OTU_1871	0	0	0	0	6	5	0	13	15	14	0	0	0	0	9	0	0	0	0	0	62	76.2	202	KF617664	SH483621.07FU	p:Ascomycota	c:Leotiomycetes
OTU_2065	24	0	0	0	13	9	0	3	9	4	0	0	0	0	0	0	0	0	0	0	62	98	200	HQ154277	SH003903.07FU	p:Basidiomycota	c:Agaricomycetes	o:Sebacinales	f:Sebacinaceae
OTU_1014	57	0	0	0	0	0	0	0	0	0	0	4	0	0	0	0	0	0	0	0	61	91.5	201	FR682264	SH020620.07FU	p:Ascomycota	c:Eurotiomycetes	o:Chaetothyriales
OTU_1196	0	0	4	0	0	0	0	0	0	0	0	0	0	33	12	0	12	0	0	0	61	94	200	GU366695	SH485840.07FU	p:Basidiomycota	c:Agaricomycetes	o:Atheliales
OTU_840	4	6	0	0	0	12	4	15	4	16	0	0	0	0	0	0	0	0	0	0	61	95.5	200	GU328569	SH007384.07FU	p:Basidiomycota	c:Agaricomycetes	o:Cantharellales	f:Clavulinaceae
OTU_1422	0	13	0	40	0	0	0	8	0	0	0	0	0	0	0	0	0	0	0	0	61	93	201	HQ154302	SH188173.07FU	p:Basidiomycota	c:Agaricomycetes	o:Sebacinales	f:Sebacinaceae
OTU_1061	0	0	0	0	3	0	0	0	57	0	0	0	0	0	0	0	0	0	0	0	60	71.3	202	JQ759492	SH194392.07FU	p:Ascomycota	c:Leotiomycetes	o:Helotiales	f:Helotiales_fam_Incertae_sedis	Darkera
OTU_940	0	0	0	53	0	7	0	0	0	0	0	0	0	0	0	0	0	0	0	0	60	99	202	FJ904634	SH195954.07FU	p:Ascomycota	c:Sordariomycetes	o:Hypocreales	f:Hypocreaceae	Mycogone	s:Mycogone_perniciosa_SH195954.07FU
OTU_1373	0	0	0	0	0	0	0	0	5	0	0	0	0	55	0	0	0	0	0	0	60	99.4	166	GU480092	SH013552.07FU	p:Ascomycota	c:Lecanoromycetes	o:Lecanorales	f:Lecanoraceae	Lecanora
OTU_962	0	0	0	0	0	0	0	0	0	0	0	0	0	0	0	56	4	0	0	0	60	99.5	201	HQ157836	SH181085.07FU	p:Ascomycota	c:Leotiomycetes	o:Leotiomycetes_ord_Incertae_sedis	f:Leotiomycetes_fam_Incertae_sedis	Meliniomyces
OTU_2304	60	0	0	0	0	0	0	0	0	0	0	0	0	0	0	0	0	0	0	0	60	94.6	204	JQ666324	SH188515.07FU	p:Basidiomycota	c:Agaricomycetes	o:Agaricales	f:Cortinariaceae
OTU_1421	0	0	0	2	0	2	0	2	0	0	14	0	0	9	0	0	27	3	0	0	59	82	200	FJ475797	SH217841.07FU	p:Ascomycota	c:Eurotiomycetes	o:Chaetothyriales	f:Herpotrichiellaceae
OTU_1454	2	0	0	0	0	2	0	0	10	0	0	0	0	31	3	0	0	11	0	0	59	89	200	JF300400	SH211849.07FU	p:Ascomycota	c:Leotiomycetes	o:Helotiales	f:Helotiaceae	Crocicreas
OTU_1742	0	0	0	0	0	0	0	0	0	0	12	3	2	7	8	2	19	4	0	2	59	100	200	HM069446	SH174321.07FU	p:Ascomycota	c:Leotiomycetes	o:Helotiales
OTU_889	0	51	2	2	0	0	0	2	0	2	0	0	0	0	0	0	0	0	0	0	59	88.6	202	KF800339	SH217255.07FU	p:Ascomycota	c:Leotiomycetes	o:Helotiales	f:Dermateaceae
OTU_560	0	0	0	0	0	0	0	14	6	12	0	0	0	0	0	6	0	2	16	3	59	97	201	KC171349	SH334145.07FU	p:Ascomycota	c:Leotiomycetes	o:Leotiomycetes_ord_Incertae_sedis	f:Myxotrichaceae	Pseudogymnoascus	s:Pseudogymnoascus_destructans_SH334145.07FU
OTU_1087	0	0	0	0	24	15	6	0	14	0	0	0	0	0	0	0	0	0	0	0	59	95.5	200	GU083195	SH019034.07FU	p:Ascomycota	c:Dothideomycetes	o:Pleosporales	f:Pleosporales_fam_Incertae_sedis	Pyrenochaeta
OTU_1226	0	0	0	0	0	0	0	0	0	40	0	0	0	19	0	0	0	0	0	0	59	99.5	200	JF519033	SH220718.07FU	p:Basidiomycota	c:Agaricomycetes	o:Agaricales	f:Mycenaceae	Mycena
OTU_4051	0	2	56	0	0	0	0	0	0	0	0	0	0	0	0	0	0	0	0	0	58	96.5	200	EU292259	SH180923.07FU	p:Ascomycota	c:Archaeorhizomycetes	o:Archaeorhizomycetales	f:Archaeorhizomycetaceae	Archaeorhizomyces
OTU_2381	0	0	23	0	0	0	0	0	0	0	21	0	0	0	0	2	0	8	4	0	58	98	201	KC965170	SH208592.07FU	p:Ascomycota	c:Eurotiomycetes	o:Chaetothyriales
OTU_2808	8	0	0	0	10	18	2	0	15	5	0	0	0	0	0	0	0	0	0	0	58	94	201	KC966346	SH022464.07FU	p:Ascomycota	c:Eurotiomycetes	o:Chaetothyriales
OTU_896	0	0	0	0	0	0	0	0	0	0	0	0	58	0	0	0	0	0	0	0	58	76.1	205	AB255284	SH004384.07FU	p:Ascomycota	c:Dothideomycetes	o:Pleosporales
OTU_637	0	0	0	0	0	0	0	0	0	0	0	0	6	4	0	0	48	0	0	0	58	96.5	202	UDB000746	SH188591.07FU	p:Basidiomycota	c:Agaricomycetes	o:Agaricales	f:Cortinariaceae	Cortinarius
OTU_1698	6	5	5	0	5	2	5	5	18	2	0	0	0	3	2	0	0	0	0	0	58	97.5	202	KC222738	SH204501.07FU	p:Rozellomycota
OTU_434	0	0	0	18	0	0	3	36	0	0	0	0	0	0	0	0	0	0	0	0	57	82.5	200	HM239699	SH207295.07FU	p:Ascomycota	c:Eurotiomycetes	o:Chaetothyriales
OTU_1436	0	6	5	0	0	0	0	0	0	0	0	0	5	4	10	5	17	5	0	0	57	96	200	JN120378	SH184436.07FU	p:Ascomycota	c:Leotiomycetes	o:Helotiales	f:Helotiales_fam_Incertae_sedis	Naevala
OTU_842	0	0	0	0	0	0	57	0	0	0	0	0	0	0	0	0	0	0	0	0	57	86.6	201	HF947857	SH030360.07FU	p:Ascomycota	c:Leotiomycetes	o:Helotiales
OTU_1293	0	0	0	0	0	0	0	3	2	0	28	0	0	7	17	0	0	0	0	0	57	74.6	209	FR682205	SH029537.07FU	p:Ascomycota	c:Lecanoromycetes	o:Teloschistales	f:Teloschistaceae
OTU_928	0	0	0	0	0	0	0	0	0	0	0	0	0	0	51	4	0	2	0	0	57	96.5	201	KF617674	SH202695.07FU	p:Ascomycota
OTU_2541	0	44	0	0	0	0	13	0	0	0	0	0	0	0	0	0	0	0	0	0	57	90.5	200	HQ604311	SH190702.07FU	p:Basidiomycota	c:Agaricomycetes	o:Agaricales	f:Inocybaceae	Inocybe
OTU_477	0	0	0	0	0	0	0	0	52	0	0	0	0	0	5	0	0	0	0	0	57	93.7	205	DQ974821	SH197509.07FU	p:Basidiomycota	c:Agaricomycetes	o:Cantharellales	f:Hydnaceae	Sistotrema
OTU_1073	0	0	0	0	0	0	0	0	0	0	0	0	4	0	53	0	0	0	0	0	57	99.5	201	UDB020894	SH194266.07FU
OTU_1247	0	0	19	2	15	15	0	0	0	5	0	0	0	0	0	0	0	0	0	0	56	97.5	201	JQ759626	SH181553.07FU	p:Ascomycota	c:Leotiomycetes	o:Helotiales
OTU_1390	0	0	0	0	0	0	0	0	0	0	49	0	4	0	0	0	3	0	0	0	56	99	201	KF618076	SH201685.07FU	p:Ascomycota	c:Leotiomycetes	o:Helotiales
OTU_1118	0	0	0	0	0	0	0	0	0	0	0	0	0	44	12	0	0	0	0	0	56	88.1	201	GU328569	SH007384.07FU	p:Basidiomycota	c:Agaricomycetes	o:Cantharellales	f:Clavulinaceae
OTU_1269	0	2	0	0	2	11	7	0	0	34	0	0	0	0	0	0	0	0	0	0	56	74.4	211	JF691058	SH186250.07FU	p:Basidiomycota	c:Agaricomycetes	o:Hymenochaetales
OTU_1671	0	0	0	0	0	0	0	0	0	0	0	13	15	12	16	0	0	0	0	0	56	98	200	GU256976	SH003902.07FU	p:Basidiomycota	c:Agaricomycetes	o:Sebacinales	f:Sebacinaceae
OTU_1415	23	0	0	0	0	2	0	0	15	0	0	0	0	0	6	0	6	4	0	0	56	100	200	EF675597	SH198291.07FU	p:Zygomycota	c:Mortierellomycotina_cls_Incertae_sedis	o:Mortierellales
OTU_3892	0	0	0	0	0	0	0	0	0	0	0	4	6	2	0	0	4	22	18	0	56	99	200	KF617245	SH214290.07FU
OTU_1916	3	0	25	0	0	0	3	24	0	0	0	0	0	0	0	0	0	0	0	0	55	87.7	203	KC965680	SH208581.07FU	p:Ascomycota	c:Eurotiomycetes	o:Chaetothyriales
OTU_977	0	0	0	0	0	0	0	0	0	0	47	0	0	2	6	0	0	0	0	0	55	100	200	KC965763	SH012607.07FU	p:Ascomycota	c:Eurotiomycetes	o:Chaetothyriales	f:Herpotrichiellaceae
OTU_1399	0	0	0	0	11	12	0	0	32	0	0	0	0	0	0	0	0	0	0	0	55	94.5	201	FJ553787	SH028207.07FU	p:Ascomycota	c:Leotiomycetes	o:Helotiales
OTU_2598	0	4	3	2	0	0	0	4	0	0	3	0	8	7	2	18	2	2	0	0	55	93	200	JN655596	SH181132.07FU	p:Ascomycota	c:Leotiomycetes	o:Leotiomycetes_ord_Incertae_sedis	f:Leotiomycetes_fam_Incertae_sedis	Meliniomyces
OTU_1195	0	0	0	0	0	0	0	0	0	0	22	0	0	33	0	0	0	0	0	0	55	99.5	200	JX630949	SH198961.07FU	p:Ascomycota	c:Pezizomycetes	o:Pezizales	f:Pyronemataceae
OTU_3085	0	0	0	0	0	0	0	0	0	0	0	0	0	0	55	0	0	0	0	0	55	95.5	201	KF617250	SH183187.07FU	p:Ascomycota	c:Dothideomycetes
OTU_2641	0	10	16	0	5	0	5	19	0	0	0	0	0	0	0	0	0	0	0	0	55	96.5	201	KF617290	SH182152.07FU	p:Ascomycota
OTU_919	0	0	0	0	0	0	55	0	0	0	0	0	0	0	0	0	0	0	0	0	55	86	200	UDB018206	SH175261.07FU	p:Basidiomycota	c:Agaricomycetes	o:Agaricales	f:Entolomataceae	Entoloma	s:Entoloma_mutabilipes_SH175261.07FU
OTU_344	0	0	13	0	0	0	0	0	0	0	0	0	23	0	0	0	19	0	0	0	55	100	170	AF519893	SH183805.07FU	p:Basidiomycota	c:Agaricomycetes	o:Agaricales	f:Marasmiaceae	Gymnopus	s:Gymnopus_androsaceus_SH183805.07FU
OTU_1583	0	0	0	55	0	0	0	0	0	0	0	0	0	0	0	0	0	0	0	0	55	96.5	200	KF617860	SH177919.07FU	p:Basidiomycota	c:Agaricomycetes	o:Thelephorales	f:Thelephoraceae
OTU_1176	0	0	0	0	0	0	0	0	0	0	51	0	0	0	0	4	0	0	0	0	55	74.1	201	EU516926	SH471602.07FU
OTU_3635	0	11	0	4	0	4	12	2	0	22	0	0	0	0	0	0	0	0	0	0	55	98.5	201	KF617609	SH479309.07FU
OTU_1305	0	3	0	0	6	39	2	0	4	0	0	0	0	0	0	0	0	0	0	0	54	96	202	HQ335298	SH194393.07FU	p:Ascomycota	c:Leotiomycetes	o:Helotiales
OTU_1370	2	0	2	0	3	5	2	0	0	0	3	0	0	28	3	0	6	0	0	0	54	100	200	AF492083	SH200748.07FU	p:Ascomycota	c:Taphrinomycetes	o:Taphrinales	f:Taphrinaceae
OTU_2519	0	2	0	0	0	0	0	0	49	3	0	0	0	0	0	0	0	0	0	0	54	94.5	200	HQ154381	SH213130.07FU	p:Basidiomycota	c:Agaricomycetes	o:Sebacinales	f:Sebacinaceae
OTU_1113	52	0	0	2	0	0	0	0	0	0	0	0	0	0	0	0	0	0	0	0	54	98.5	200	GU328563	SH202375.07FU	p:Basidiomycota	c:Agaricomycetes	o:Trechisporales
OTU_927	0	0	0	0	0	0	0	0	0	0	0	0	0	0	53	0	0	0	0	0	53	96	200	HQ211982	SH208583.07FU	p:Ascomycota	c:Eurotiomycetes	o:Chaetothyriales	f:Herpotrichiellaceae
OTU_374	0	0	0	0	0	0	0	0	0	0	0	0	0	0	0	49	4	0	0	0	53	99.5	200	FJ553112	SH216906.07FU	p:Ascomycota	c:Leotiomycetes	o:Helotiales	f:Hyaloscyphaceae	Arachnopeziza
OTU_973	0	0	0	0	0	5	0	2	0	0	13	2	0	19	0	7	5	0	0	0	53	99	200	HQ211694	SH201628.07FU	p:Ascomycota	c:Leotiomycetes	o:Helotiales	f:Hyaloscyphaceae
OTU_1556	0	4	2	10	33	0	0	0	0	2	0	0	0	0	0	0	2	0	0	0	53	99	200	JF744907	SH204136.07FU	p:Ascomycota	c:Lecanoromycetes	o:Lecanorales	f:Mycoblastaceae	Mycoblastus	s:Mycoblastus_sanguinarius_SH204136.07FU
OTU_1007	0	0	0	0	53	0	0	0	0	0	0	0	0	0	0	0	0	0	0	0	53	97.5	200	AM902012	SH483278.07FU	p:Ascomycota	c:Dothideomycetes
OTU_2136	0	0	0	0	0	0	0	0	0	0	4	0	0	11	8	0	26	4	0	0	53	93.4	166	AM999698	SH207888.07FU	p:Ascomycota	c:Leotiomycetes
OTU_1298	0	0	0	0	0	0	0	0	0	0	0	0	53	0	0	0	0	0	0	0	53	77.2	206	FJ827219	SH179288.07FU	p:Basidiomycota	c:Agaricomycetes	o:Agaricales
OTU_1337	0	0	0	0	0	0	0	0	0	0	0	0	0	10	25	0	18	0	0	0	53	93.5	201	KF296901	SH026509.07FU	p:Basidiomycota	c:Tremellomycetes
OTU_2461	2	0	0	0	18	9	8	0	0	16	0	0	0	0	0	0	0	0	0	0	53	99.5	200	KF206543	SH203297.07FU	p:Glomeromycota	c:Glomeromycetes	o:Archaeosporales	f:Ambisporaceae
OTU_752	0	5	11	6	2	0	3	11	6	0	0	4	0	0	0	0	0	5	0	0	53	74.3	206	UDB020574	SH208601.07FU
OTU_2008	0	0	3	6	4	24	9	2	0	4	0	0	0	0	0	0	0	0	0	0	52	97.5	200	JF749180	SH214167.07FU	p:Ascomycota	c:Dothideomycetes	o:Capnodiales
OTU_959	2	0	0	3	11	10	3	3	12	8	0	0	0	0	0	0	0	0	0	0	52	98.5	195	EU139133	SH026671.07FU	p:Ascomycota	c:Eurotiomycetes	o:Chaetothyriales	f:Herpotrichiellaceae	Cladophialophora
OTU_995	0	0	0	0	0	0	52	0	0	0	0	0	0	0	0	0	0	0	0	0	52	99	200	DQ309103	SH208607.07FU	p:Ascomycota	c:Eurotiomycetes	o:Chaetothyriales	f:Herpotrichiellaceae
OTU_1058	0	5	0	0	0	42	0	3	2	0	0	0	0	0	0	0	0	0	0	0	52	81.6	206	FJ553396	SH208590.07FU	p:Ascomycota	c:Eurotiomycetes	o:Chaetothyriales	f:Herpotrichiellaceae
OTU_1096	0	0	0	0	0	0	0	0	0	0	0	40	3	6	0	0	0	0	0	3	52	86.6	202	UDB020466	SH214297.07FU	p:Ascomycota	c:Leotiomycetes	o:Helotiales	f:Hyaloscyphaceae	Hyaloscypha
OTU_1566	0	0	0	0	0	2	0	0	48	2	0	0	0	0	0	0	0	0	0	0	52	93.5	201	EU917119	SH028066.07FU	p:Ascomycota	c:Leotiomycetes	o:Helotiales
OTU_1388	0	0	0	0	0	0	0	0	0	0	0	7	43	0	2	0	0	0	0	0	52	85.1	202	UDB017907	SH487408.07FU	p:Basidiomycota	c:Agaricomycetes	o:Agaricales	f:Mycenaceae	Hemimycena
OTU_2151	0	0	6	11	13	4	6	0	0	12	0	0	0	0	0	0	0	0	0	0	52	97.5	200	DQ914738	SH018475.07FU	p:Basidiomycota	c:Agaricomycetes	o:Polyporales
OTU_1939	0	0	0	0	32	0	0	0	5	15	0	0	0	0	0	0	0	0	0	0	52	92.7	206	DQ421206	SH180898.07FU	p:Rozellomycota
OTU_1509	0	0	0	0	0	0	0	0	0	0	0	0	22	8	0	0	22	0	0	0	52	96.5	200	EU484297	SH180115.07FU	p:Zygomycota	c:Mortierellomycotina_cls_Incertae_sedis	o:Mortierellales	f:Mortierellaceae	Mortierella	s:Mortierella_minutissima_SH180115.07FU
OTU_1744	10	3	0	18	3	4	0	7	7	0	0	0	0	0	0	0	0	0	0	0	52	99.5	190	JN206104	SH188375.07FU	p:Zygomycota	c:Mucoromycotina_cls_Incertae_sedis	o:Mucorales	f:Mucoraceae	Mucor	s:Mucor_zonatus_SH188375.07FU
OTU_1016	44	0	0	0	0	0	0	4	4	0	0	0	0	0	0	0	0	0	0	0	52	95.5	202	KC965145	SH029989.07FU
OTU_949	0	0	0	0	0	0	0	0	0	0	0	0	0	0	18	0	34	0	0	0	52	92.5	200	KC965854	SH019858.07FU
OTU_1586	0	0	0	3	18	16	3	0	5	0	0	0	0	2	4	0	0	0	0	0	51	85.9	205	EU490102	SH211759.07FU	p:Ascomycota	c:Dothideomycetes	o:Capnodiales
OTU_1524	0	0	0	0	0	0	2	0	0	0	2	0	0	20	6	2	5	0	14	0	51	99	202	DQ309198	SH026669.07FU	p:Ascomycota	c:Eurotiomycetes	o:Chaetothyriales
OTU_707	2	0	0	0	2	0	0	3	44	0	0	0	0	0	0	0	0	0	0	0	51	100	166	DQ979774	SH198665.07FU	p:Ascomycota
OTU_1503	0	0	0	51	0	0	0	0	0	0	0	0	0	0	0	0	0	0	0	0	51	70.8	212	AY969909	SH197804.07FU	p:Basidiomycota	c:Agaricomycetes	o:Agaricales	f:Clavariaceae
OTU_1232	0	0	0	0	0	0	0	0	0	0	0	13	5	33	0	0	0	0	0	0	51	92.5	201	JQ420990	SH201955.07FU	p:Basidiomycota	c:Agaricomycetes	o:Sebacinales	f:Sebacinales_Group_B
OTU_1218	0	11	0	4	0	0	0	0	36	0	0	0	0	0	0	0	0	0	0	0	51	70.2	208	UDB004144	SH186614.07FU
OTU_1475	0	0	0	0	3	6	2	2	23	14	0	0	0	0	0	0	0	0	0	0	50	98.5	200	HQ021932	SH004608.07FU	p:Ascomycota	c:Leotiomycetes	o:Helotiales	f:Helotiaceae
OTU_1100	0	0	0	0	0	0	0	0	50	0	0	0	0	0	0	0	0	0	0	0	50	94.5	200	FR682345	SH203367.07FU	p:Ascomycota	c:Lecanoromycetes	o:Pertusariales	f:Megasporaceae
OTU_1239	8	0	0	0	0	0	0	0	0	0	0	0	0	0	42	0	0	0	0	0	50	97	201	KF617526	SH006096.07FU	p:Ascomycota	c:Pezizomycetes	o:Pezizales	f:Sarcosomataceae	Plectania
OTU_1153	0	0	0	0	0	0	0	0	50	0	0	0	0	0	0	0	0	0	0	0	50	99	200	JQ346988	SH213615.07FU	p:Ascomycota
OTU_963	0	0	0	0	0	0	0	0	0	0	0	0	0	0	50	0	0	0	0	0	50	100	200	JQ759524	SH205417.07FU	p:Ascomycota	c:Leotiomycetes
OTU_2071	0	0	0	0	0	0	0	0	0	0	0	5	29	8	8	0	0	0	0	0	50	94.5	200	EF434000	SH185110.07FU	p:Basidiomycota	c:Agaricomycetes	o:Agaricales	f:Clavariaceae	Clavaria
OTU_745	0	23	13	0	0	0	0	0	0	0	0	0	14	0	0	0	0	0	0	0	50	98	200	DQ309110	SH179083.07FU	p:Basidiomycota	c:Agaricomycetes	o:Sebacinales	f:Sebacinales_Group_B
OTU_2774	0	0	0	0	0	0	0	0	0	0	0	2	0	4	2	0	31	5	6	0	50	98.5	195	HQ630351	SH187866.07FU	p:Zygomycota	c:Mortierellomycotina_cls_Incertae_sedis	o:Mortierellales	f:Mortierellaceae	Mortierella	s:Mortierella_pulchella_SH187866.07FU
OTU_1699	4	0	0	0	0	0	0	7	39	0	0	0	0	0	0	0	0	0	0	0	50	97	200	KF800678	SH000317.07FU
OTU_2075	0	0	0	0	0	0	0	0	0	0	0	0	23	8	9	0	9	0	0	0	49	91.2	204	HQ850131	SH027889.07FU	p:Ascomycota	c:Lecanoromycetes	o:Acarosporales	f:Acarosporaceae	Acarospora
OTU_2310	5	0	0	7	7	10	4	8	2	6	0	0	0	0	0	0	0	0	0	0	49	95.6	203	KC456732	SH193242.07FU	p:Ascomycota	c:Eurotiomycetes	o:Chaetothyriales
OTU_1131	0	0	0	0	0	0	0	0	0	0	0	0	0	5	2	0	0	42	0	0	49	84.2	203	KF800399	SH007167.07FU	p:Ascomycota	c:Eurotiomycetes	o:Chaetothyriales
OTU_1901	0	0	0	0	0	0	0	0	0	0	0	0	4	24	12	3	6	0	0	0	49	98	202	HM136616	SH015827.07FU	p:Ascomycota	c:Leotiomycetes	o:Helotiales
OTU_733	0	0	0	0	0	0	0	0	0	0	0	0	0	0	47	0	0	2	0	0	49	100	200	KF617884	SH221757.07FU	p:Ascomycota	c:Leotiomycetes	o:Helotiales
OTU_1835	0	5	36	0	8	0	0	0	0	0	0	0	0	0	0	0	0	0	0	0	49	96.1	203	FJ756751	SH210015.07FU	p:Ascomycota	c:Lecanoromycetes	o:Lecanorales	f:Cladoniaceae	Cladonia	s:Cladonia_pyxidata_SH210015.07FU
OTU_1185	0	0	0	0	0	49	0	0	0	0	0	0	0	0	0	0	0	0	0	0	49	98.8	160	KC618737	SH189924.07FU	p:Ascomycota	c:Lecanoromycetes	o:Peltigerales
OTU_1495	4	0	0	0	0	9	4	0	8	0	2	0	0	10	11	0	0	0	0	0	48	79.4	204	KJ152783	SH025621.07FU	p:Ascomycota	c:Eurotiomycetes	o:Chaetothyriales	f:Herpotrichiellaceae	Phaeococcomyces
OTU_1627	0	0	0	2	4	2	0	0	3	37	0	0	0	0	0	0	0	0	0	0	48	95	201	KC457267	SH193233.07FU	p:Ascomycota	c:Eurotiomycetes	o:Chaetothyriales	f:Herpotrichiellaceae
OTU_1188	0	8	35	0	0	0	0	5	0	0	0	0	0	0	0	0	0	0	0	0	48	97.6	164	AY612332	SH469894.07FU	p:Ascomycota	c:Leotiomycetes	o:Helotiales
OTU_1927	0	0	0	0	0	0	0	0	0	0	21	2	4	2	19	0	0	0	0	0	48	94.1	203	GU083313	SH000539.07FU	p:Ascomycota	c:Leotiomycetes	o:Helotiales
OTU_1167	0	0	0	0	3	0	0	0	5	0	0	0	0	0	24	0	0	0	12	4	48	91.6	203	JQ272370	SH480947.07FU	p:Ascomycota	c:Leotiomycetes	o:Helotiales	f:Helotiaceae
OTU_970	0	0	48	0	0	0	0	0	0	0	0	0	0	0	0	0	0	0	0	0	48	95.5	201	UDB004122	SH205750.07FU	p:Ascomycota	c:Leotiomycetes	o:Helotiales
OTU_1003	0	0	41	3	0	0	0	0	4	0	0	0	0	0	0	0	0	0	0	0	48	87.6	201	KC966342	SH182088.07FU	p:Ascomycota	c:Lecanoromycetes	o:Lecanorales	f:Parmeliaceae
OTU_1115	0	0	3	0	35	0	0	5	0	5	0	0	0	0	0	0	0	0	0	0	48	71.7	212	JN225885	SH016221.07FU	p:Ascomycota	c:Dothideomycetes	o:Pleosporales	f:Sporormiaceae	Preussia
OTU_1329	0	0	0	0	0	0	0	0	0	0	0	0	0	5	0	3	34	6	0	0	48	97	200	KC965874	SH201099.07FU	p:Basidiomycota	c:Agaricomycetes	o:Agaricales	f:Clavariaceae	Hyphodontiella
OTU_1572	0	0	0	0	0	0	0	0	0	0	0	0	5	0	0	0	33	8	0	2	48	96.5	201	JX630619	SH188480.07FU	p:Basidiomycota	c:Agaricomycetes	o:Agaricales	f:Cortinariaceae
OTU_4387	0	0	0	0	0	0	0	0	0	0	36	2	10	0	0	0	0	0	0	0	48	96.5	202	UDB008963	SH184583.07FU	p:Basidiomycota	c:Agaricomycetes	o:Thelephorales	f:Thelephoraceae
OTU_1382	0	0	0	0	0	0	0	0	0	0	0	43	5	0	0	0	0	0	0	0	48	97.5	200	KF617919	SH005173.07FU
OTU_1357	0	0	0	24	0	0	0	0	0	24	0	0	0	0	0	0	0	0	0	0	48	71.5	207	UDB020574	SH208601.07FU
OTU_1979	0	0	0	0	2	0	0	0	0	0	0	3	0	22	12	2	0	6	0	0	47	89.7	204	JF749178	SH213270.07FU	p:Ascomycota	c:Eurotiomycetes	o:Chaetothyriales	f:Herpotrichiellaceae	Cladophialophora
OTU_1314	3	0	0	0	2	0	0	4	34	0	0	0	0	0	4	0	0	0	0	0	47	97.5	201	KF359558	SH213266.07FU	p:Ascomycota	c:Eurotiomycetes	o:Chaetothyriales	f:Herpotrichiellaceae
OTU_966	0	0	0	0	0	0	0	0	0	0	0	0	0	0	47	0	0	0	0	0	47	89.7	204	JX507670	SH181106.07FU	p:Ascomycota	c:Leotiomycetes	o:Helotiales	f:Hyaloscyphaceae	Hyaloscypha
OTU_3013	0	0	0	0	0	0	0	4	4	0	0	2	2	0	11	2	16	2	0	4	47	95.5	200	GQ411292	SH184429.07FU	p:Ascomycota	c:Leotiomycetes	o:Helotiales	f:Helotiaceae	Hymenoscyphus	s:Hymenoscyphus_tetracladius_SH184429.07FU
OTU_1648	0	0	0	0	0	0	0	0	0	0	32	3	2	4	6	0	0	0	0	0	47	97	203	DQ001277	SH032303.07FU	p:Ascomycota	c:Lecanoromycetes	o:Lecanorales	f:Cladoniaceae	Cladonia
OTU_1214	0	0	45	0	0	0	0	0	0	0	0	0	0	0	2	0	0	0	0	0	47	75.7	202	JQ272388	SH472953.07FU	p:Ascomycota	c:Lecanoromycetes
OTU_3484	0	0	8	2	0	0	0	0	0	4	0	7	2	14	0	0	0	2	6	2	47	96.6	205	JN206380	SH188388.07FU	p:Zygomycota	c:Mucoromycotina_cls_Incertae_sedis	o:Mucorales	f:Umbelopsidaceae	Umbelopsis	s:Umbelopsis_angularis_SH188388.07FU
OTU_1857	2	6	0	16	9	6	4	3	0	0	0	0	0	0	0	0	0	0	0	0	46	96.9	163	JN053155	SH219834.07FU	p:Ascomycota	c:Dothideomycetes	o:Capnodiales	f:Teratosphaeriaceae
OTU_1299	0	0	0	0	0	0	0	0	0	0	0	0	0	7	39	0	0	0	0	0	46	88.6	202	KF516945	SH022468.07FU	p:Ascomycota	c:Eurotiomycetes	o:Chaetothyriales
OTU_1652	0	0	0	0	0	0	0	0	0	0	17	8	6	15	0	0	0	0	0	0	46	99.5	201	KC965515	SH205759.07FU	p:Ascomycota	c:Leotiomycetes	o:Helotiales
OTU_2114	2	7	6	2	0	4	0	23	0	2	0	0	0	0	0	0	0	0	0	0	46	86	200	HQ212020	SH182087.07FU	p:Ascomycota
OTU_2115	0	2	0	6	5	0	2	12	10	9	0	0	0	0	0	0	0	0	0	0	46	94.1	202	HQ212020	SH182087.07FU	p:Ascomycota
OTU_2215	0	9	0	0	9	5	0	3	6	12	0	0	0	0	2	0	0	0	0	0	46	96	200	HQ212020	SH182087.07FU	p:Ascomycota
OTU_1981	0	0	0	0	0	0	0	0	0	0	0	4	42	0	0	0	0	0	0	0	46	96	200	KF297086	SH028074.07FU	p:Ascomycota	c:Leotiomycetes
OTU_5131	0	4	0	0	0	18	0	24	0	0	0	0	0	0	0	0	0	0	0	0	46	98.5	200	KF617290	SH182152.07FU	p:Ascomycota
OTU_1055	2	0	0	0	0	0	0	0	0	44	0	0	0	0	0	0	0	0	0	0	46	98.5	200	EF635838	SH002043.07FU	p:Basidiomycota	c:Agaricomycetes	o:Corticiales
OTU_3595	9	2	0	2	0	0	2	0	31	0	0	0	0	0	0	0	0	0	0	0	46	70.5	200	KF800622	SH029138.07FU	p:Basidiomycota	c:Agaricomycetes	o:Polyporales
OTU_1606	0	0	0	0	0	7	0	3	4	0	0	0	22	2	0	8	0	0	0	0	46	100	200	AF145328	SH405379.07FU	p:Basidiomycota	c:Tremellomycetes	o:Tremellales	f:Tremellales_fam_Incertae_sedis	Cryptococcus	s:Cryptococcus_adeliensis_SH405379.07FU
OTU_952	0	0	0	0	0	0	0	46	0	0	0	0	0	0	0	0	0	0	0	0	46	100	200	AF444415	SH196643.07FU	p:Basidiomycota	c:Tremellomycetes	o:Trichosporonales	f:Trichosporonaceae	Trichosporon	s:Trichosporon_moniliiforme_SH196643.07FU
OTU_2339	0	0	3	0	0	0	0	0	0	0	2	0	0	10	0	3	9	6	9	4	46	98.5	200	FN678836	SH185976.07FU	p:Zygomycota	c:Mortierellomycotina_cls_Incertae_sedis	o:Mortierellales	f:Mortierellaceae	Mortierella
OTU_1273	0	0	0	0	0	0	0	0	7	31	0	0	2	0	0	0	0	6	0	0	46	99.5	200	KF800391	SH204277.07FU
OTU_1840	0	0	4	10	20	0	0	0	4	7	0	0	0	0	0	0	0	0	0	0	45	95	200	HQ260112	SH019201.07FU	p:Ascomycota	c:Dothideomycetes	o:Capnodiales
OTU_1530	0	0	0	0	7	14	4	0	18	2	0	0	0	0	0	0	0	0	0	0	45	95	200	KC965273	SH016865.07FU	p:Ascomycota	c:Dothideomycetes	o:Capnodiales
OTU_1354	0	0	37	0	0	0	0	0	0	0	0	0	0	0	0	0	0	0	8	0	45	100	200	FJ475561	SH201613.07FU	p:Ascomycota	c:Leotiomycetes	o:Helotiales
OTU_1701	4	0	0	0	0	0	0	0	0	0	13	0	4	18	4	2	0	0	0	0	45	98	200	KF617955	SH014515.07FU	p:Ascomycota	c:Leotiomycetes	o:Helotiales
OTU_1867	0	0	0	0	0	0	0	0	0	0	0	0	0	0	0	0	45	0	0	0	45	72.5	207	KC965932	SH462082.07FU	p:Ascomycota	c:Sordariomycetes	o:Hypocreales
OTU_1076	0	0	0	0	0	0	0	45	0	0	0	0	0	0	0	0	0	0	0	0	45	94.6	203	EU516696	SH204686.07FU	p:Ascomycota	c:Lecanoromycetes	o:Lecanorales
OTU_1767	6	0	0	8	13	0	0	0	18	0	0	0	0	0	0	0	0	0	0	0	45	99	200	EU516897	SH193196.07FU	p:Ascomycota	c:Lecanoromycetes	o:Ostropales
OTU_1898	0	0	0	18	23	2	0	0	0	2	0	0	0	0	0	0	0	0	0	0	45	94.1	202	KC834057	SH032313.07FU	p:Ascomycota	c:Pezizomycotina_cls_Incertae_sedis	o:Pezizomycotina_ord_Incertae_sedis	f:Pezizomycotina_fam_Incertae_sedis	Gorgomyces	s:Gorgomyces_honrubiae_SH032313.07FU
OTU_1027	0	0	0	0	0	0	0	0	45	0	0	0	0	0	0	0	0	0	0	0	45	97.5	200	JQ437611	SH199605.07FU	p:Ascomycota	c:Dothideomycetes	o:Pleosporales
OTU_2013	0	0	0	12	13	6	6	0	4	2	0	0	0	0	0	0	2	0	0	0	45	99	200	KF617536	SH462908.07FU	p:Ascomycota	c:Lecanoromycetes
OTU_2743	0	0	0	0	0	0	0	0	0	0	0	0	25	9	0	0	0	11	0	0	45	98	200	HQ850118	SH179094.07FU	p:Basidiomycota	c:Agaricomycetes	o:Sebacinales	f:Sebacinales_Group_B
OTU_1434	6	0	0	0	34	0	0	0	3	2	0	0	0	0	0	0	0	0	0	0	45	97.5	201	HM030575	SH019549.07FU	p:Chytridiomycota
OTU_699	0	0	0	0	0	0	0	0	0	0	0	3	11	2	5	0	24	0	0	0	45	98.5	200	EU484279	SH193940.07FU	p:Zygomycota	c:Mortierellomycotina_cls_Incertae_sedis	o:Mortierellales	f:Mortierellaceae	Mortierella	s:Mortierella_parvispora_SH193940.07FU
OTU_4344	0	4	40	0	0	0	0	0	0	0	0	0	0	0	0	0	0	0	0	0	44	96.5	200	EU292259	SH180923.07FU	p:Ascomycota	c:Archaeorhizomycetes	o:Archaeorhizomycetales	f:Archaeorhizomycetaceae	Archaeorhizomyces
OTU_1843	0	2	0	4	32	2	2	0	2	0	0	0	0	0	0	0	0	0	0	0	44	81.6	201	KC966053	SH019190.07FU	p:Ascomycota	c:Dothideomycetes	o:Capnodiales
OTU_1492	0	0	0	0	0	0	0	0	0	0	3	0	0	0	11	0	7	23	0	0	44	91.5	201	GU727557	SH196486.07FU	p:Ascomycota	c:Eurotiomycetes	o:Chaetothyriales	f:Herpotrichiellaceae	Phialophora	s:Phialophora_brachyconia_SH196486.07FU
OTU_3617	0	27	9	0	0	0	4	0	0	0	0	0	0	0	0	4	0	0	0	0	44	96	200	HQ022023	SH208603.07FU	p:Ascomycota	c:Eurotiomycetes	o:Chaetothyriales
OTU_3631	0	44	0	0	0	0	0	0	0	0	0	0	0	0	0	0	0	0	0	0	44	94.5	200	HQ445999	SH023342.07FU	p:Ascomycota	c:Eurotiomycetes	o:Chaetothyriales
OTU_343	0	0	0	0	0	0	0	44	0	0	0	0	0	0	0	0	0	0	0	0	44	95.5	201	AB476495	SH218284.07FU	p:Ascomycota	c:Leotiomycetes	o:Helotiales
OTU_1109	0	0	0	0	0	0	0	0	0	0	0	0	0	0	0	0	42	0	2	0	44	80	200	GU067675	SH473023.07FU	p:Ascomycota	c:Leotiomycetes	o:Helotiales
OTU_1261	0	10	0	14	0	0	0	5	0	5	0	3	0	0	0	0	0	0	7	0	44	100	200	AF062793	SH216992.07FU	p:Ascomycota	c:Leotiomycetes	o:Leotiomycetes_ord_Incertae_sedis	f:Myxotrichaceae	Oidiodendron	s:Oidiodendron_griseum_SH216992.07FU
OTU_1079	0	0	0	0	0	0	0	0	0	0	38	0	4	0	2	0	0	0	0	0	44	100	200	KF305711	SH189933.07FU	p:Ascomycota	c:Pezizomycetes	o:Pezizales	f:Sarcosomataceae	Pseudoplectania
OTU_1850	0	0	0	0	0	0	0	0	0	0	7	0	0	0	6	0	16	12	0	3	44	89.1	202	UDB020837	SH201725.07FU	p:Ascomycota	c:Pezizomycotina_cls_Incertae_sedis	o:Pezizomycotina_ord_Incertae_sedis	f:Pseudeurotiaceae	Teberdinia
OTU_1342	18	0	0	0	0	0	0	3	23	0	0	0	0	0	0	0	0	0	0	0	44	100	200	FJ553423	SH473198.07FU	p:Ascomycota	c:Dothideomycetes	o:Pleosporales
OTU_1405	0	0	0	0	0	0	0	0	0	0	0	0	0	23	21	0	0	0	0	0	44	94.5	200	KC965777	SH016224.07FU	p:Ascomycota	c:Dothideomycetes	o:Pleosporales
OTU_1339	0	0	0	0	0	0	0	0	0	0	0	3	0	0	41	0	0	0	0	0	44	98.5	200	KC965674	SH024740.07FU	p:Ascomycota	c:Leotiomycetes	o:Rhytismatales
OTU_462	0	0	0	0	0	0	44	0	0	0	0	0	0	0	0	0	0	0	0	0	44	92	201	HM208717	SH199121.07FU	p:Ascomycota	c:Leotiomycetes
OTU_132	0	27	0	11	2	0	0	0	0	0	0	0	0	2	2	0	0	0	0	0	44	95.5	201	FJ039604	SH222448.07FU	p:Basidiomycota	c:Agaricomycetes	o:Agaricales	f:Cortinariaceae	Cortinarius	s:Cortinarius_ochrophyllus_SH222448.07FU
OTU_830	5	0	0	0	39	0	0	0	0	0	0	0	0	0	0	0	0	0	0	0	44	75.6	205	EU489881	SH483432.07FU	p:Basidiomycota	c:Tremellomycetes	o:Tremellales	f:Tremellales_fam_Incertae_sedis	Cryptococcus
OTU_1242	0	0	0	0	0	0	0	0	0	0	0	3	8	7	26	0	0	0	0	0	44	100	200	KF297122	SH008913.07FU	p:Zygomycota	c:Mortierellomycotina_cls_Incertae_sedis	o:Mortierellales	f:Mortierellaceae
OTU_1063	40	0	0	0	0	0	3	0	0	0	0	0	0	0	0	0	0	0	0	0	43	94.5	200	KF617305	SH004487.07FU	p:Ascomycota	c:Archaeorhizomycetes	o:Archaeorhizomycetales	f:Archaeorhizomycetaceae	Archaeorhizomyces
OTU_1896	0	0	0	0	0	0	0	0	0	0	0	7	0	0	18	4	4	0	10	0	43	93.5	201	FJ475736	SH193238.07FU	p:Ascomycota	c:Eurotiomycetes	o:Chaetothyriales	f:Herpotrichiellaceae	Cladophialophora
OTU_1900	0	0	12	7	0	0	0	0	0	0	0	9	0	0	4	11	0	0	0	0	43	94.5	200	FJ475736	SH193238.07FU	p:Ascomycota	c:Eurotiomycetes	o:Chaetothyriales	f:Herpotrichiellaceae	Cladophialophora
OTU_1486	0	0	14	4	13	0	0	10	2	0	0	0	0	0	0	0	0	0	0	0	43	86.5	208	FJ372391	SH013700.07FU	p:Ascomycota	c:Eurotiomycetes	o:Chaetothyriales	f:Herpotrichiellaceae	Phaeomoniella
OTU_2702	0	0	0	0	0	0	0	0	0	0	14	0	0	10	16	3	0	0	0	0	43	93	200	KC456680	SH193235.07FU	p:Ascomycota	c:Eurotiomycetes	o:Chaetothyriales	f:Herpotrichiellaceae
OTU_1141	0	0	0	0	0	0	0	0	0	0	0	0	35	0	0	0	0	4	0	4	43	89.1	202	KF617659	SH203524.07FU	p:Ascomycota	c:Leotiomycetes	o:Helotiales
OTU_1130	0	0	0	0	0	0	0	0	35	0	0	0	0	0	8	0	0	0	0	0	43	80.2	207	KC965932	SH462082.07FU	p:Ascomycota	c:Sordariomycetes	o:Hypocreales
OTU_2780	0	0	0	0	0	0	0	0	0	0	0	10	0	0	0	4	26	3	0	0	43	93	201	KC966206	SH002110.07FU	p:Ascomycota	c:Leotiomycetes	o:Leotiomycetes_ord_Incertae_sedis	f:Leotiomycetes_fam_Incertae_sedis	Meliniomyces
OTU_1863	0	0	0	0	0	19	0	0	22	2	0	0	0	0	0	0	0	0	0	0	43	81.3	203	GQ153108	SH201672.07FU	p:Ascomycota
OTU_1720	0	0	0	0	0	0	0	0	0	0	0	0	0	0	0	0	0	0	0	43	43	93.6	202	KC457014	SH218624.07FU	p:Ascomycota	c:Leotiomycetes
OTU_1031	0	37	0	0	6	0	0	0	0	0	0	0	0	0	0	0	0	0	0	0	43	95.5	201	GU083015	SH188183.07FU	p:Basidiomycota	c:Agaricomycetes	o:Agaricales	f:Mycenaceae	Mycena
OTU_2733	0	0	0	2	5	0	0	0	2	0	0	0	6	16	4	0	3	0	5	0	43	98	200	DQ389675	SH132812.07FU	p:Basidiomycota	c:Agaricomycetes	o:Agaricales	f:Psathyrellaceae	Psathyrella	s:Psathyrella_pseudogracilis_SH132812.07FU
OTU_1097	0	0	43	0	0	0	0	0	0	0	0	0	0	0	0	0	0	0	0	0	43	100	200	JQ420944	SH201950.07FU	p:Basidiomycota	c:Agaricomycetes	o:Sebacinales	f:Sebacinales_Group_B
OTU_899	0	2	2	0	0	24	0	0	0	0	13	2	0	0	0	0	0	0	0	0	43	93.5	200	KC965854	SH019858.07FU
OTU_2104	6	2	0	5	13	0	7	9	0	0	0	0	0	0	0	0	0	0	0	0	42	81.8	203	JQ272339	SH194058.07FU	p:Ascomycota	c:Dothideomycetes	o:Capnodiales
OTU_1808	0	2	0	0	0	4	0	32	4	0	0	0	0	0	0	0	0	0	0	0	42	81.4	204	KJ152783	SH025621.07FU	p:Ascomycota	c:Eurotiomycetes	o:Chaetothyriales	f:Herpotrichiellaceae	Phaeococcomyces
OTU_1295	0	0	0	0	0	0	0	0	0	0	0	28	0	0	14	0	0	0	0	0	42	92.5	201	KC456680	SH193235.07FU	p:Ascomycota	c:Eurotiomycetes	o:Chaetothyriales	f:Herpotrichiellaceae
OTU_1450	32	0	0	0	0	0	0	0	10	0	0	0	0	0	0	0	0	0	0	0	42	87.5	200	UDB020491	SH201722.07FU	p:Ascomycota	c:Leotiomycetes	o:Helotiales	f:Hyaloscyphaceae	Lachnum
OTU_1326	0	0	0	0	0	0	0	0	0	0	0	0	2	14	6	0	15	0	5	0	42	77.9	204	EU888614	SH194264.07FU	p:Ascomycota	c:Leotiomycetes	o:Helotiales
OTU_1639	0	0	0	3	0	18	0	0	21	0	0	0	0	0	0	0	0	0	0	0	42	72.7	205	FJ613038	SH176293.07FU	p:Ascomycota	c:Sordariomycetes	o:Hypocreales	f:Hypocreaceae	Trichoderma
OTU_1645	0	3	0	0	0	2	22	15	0	0	0	0	0	0	0	0	0	0	0	0	42	95	201	EU034664	SH212221.07FU	p:Ascomycota	c:Lecanoromycetes	o:Lecanorales	f:Cladoniaceae	Cladonia	s:Cladonia_furcata_subsp._furcata_SH212221.07FU
OTU_1380	8	0	0	0	2	25	0	0	7	0	0	0	0	0	0	0	0	0	0	0	42	89.3	205	AB764078	SH478245.07FU	p:Ascomycota	c:Lecanoromycetes	o:Teloschistales	f:Physciaceae
OTU_1156	0	7	25	5	5	0	0	0	0	0	0	0	0	0	0	0	0	0	0	0	42	79.6	201	AM901764	SH023172.07FU	p:Ascomycota
OTU_1372	0	0	0	0	0	0	0	9	0	0	0	0	0	29	4	0	0	0	0	0	42	99	200	FJ553844	SH213828.07FU	p:Ascomycota	c:Lecanoromycetes
OTU_1448	2	0	0	0	0	0	0	0	40	0	0	0	0	0	0	0	0	0	0	0	42	92	200	FR682202	SH017366.07FU	p:Ascomycota	c:Dothideomycetes
OTU_1508	0	0	0	0	0	0	0	0	0	0	0	0	0	16	0	0	26	0	0	0	42	95	202	KC965667	SH026982.07FU
OTU_1603	0	0	0	0	0	0	0	0	0	0	0	0	13	0	21	0	7	0	0	0	41	87.6	202	HQ850131	SH027889.07FU	p:Ascomycota	c:Lecanoromycetes	o:Acarosporales	f:Acarosporaceae	Acarospora
OTU_1146	0	0	0	0	0	0	0	0	33	0	0	0	8	0	0	0	0	0	0	0	41	89.5	200	KF922740	SH020132.07FU	p:Ascomycota	c:Dothideomycetes	o:Capnodiales
OTU_1842	0	0	0	0	31	7	0	0	3	0	0	0	0	0	0	0	0	0	0	0	41	98	203	GU083068	SH213281.07FU	p:Ascomycota	c:Eurotiomycetes	o:Chaetothyriales	f:Herpotrichiellaceae	Cladophialophora
OTU_1449	0	0	0	0	0	0	0	0	0	0	0	0	0	0	22	11	0	8	0	0	41	93.1	202	HM069354	SH193263.07FU	p:Ascomycota	c:Eurotiomycetes	o:Chaetothyriales	f:Herpotrichiellaceae	Cladophialophora
OTU_1453	0	0	0	0	0	0	0	0	0	0	8	0	0	22	11	0	0	0	0	0	41	100	160	KF650975	SH209962.07FU	p:Ascomycota	c:Lecanoromycetes	o:Lecanorales	f:Ramalinaceae	Biatora
OTU_1423	0	0	0	0	0	0	0	0	0	0	4	0	0	0	2	0	29	0	2	4	41	96	202	GU174275	SH201715.07FU	p:Ascomycota	c:Pezizomycotina_cls_Incertae_sedis	o:Pezizomycotina_ord_Incertae_sedis	f:Pezizomycotina_fam_Incertae_sedis	Chalara
OTU_2916	8	0	0	0	4	6	9	0	14	0	0	0	0	0	0	0	0	0	0	0	41	98	202	JQ857040	SH215934.07FU	p:Ascomycota
OTU_1710	0	0	0	0	0	0	0	0	0	0	0	2	35	4	0	0	0	0	0	0	41	96	200	KF297145	SH015854.07FU	p:Ascomycota	c:Leotiomycetes
OTU_615	0	0	0	0	0	0	0	0	0	0	0	6	4	0	0	0	31	0	0	0	41	100	163	AJ585458	SH176912.07FU	p:Basidiomycota	c:Agaricomycetes	o:Agaricales	f:Strophariaceae	Galerina	s:Galerina_mniophila_SH176912.07FU
OTU_1731	0	41	0	0	0	0	0	0	0	0	0	0	0	0	0	0	0	0	0	0	41	77.8	207	UDB008291	SH009101.07FU	p:Basidiomycota	c:Agaricomycetes	o:Polyporales	f:Meruliaceae	Hyphoderma
OTU_1749	0	0	0	0	0	0	0	0	0	0	24	0	0	0	5	0	12	0	0	0	41	90.3	206	GU174399	SH009168.07FU	p:Basidiomycota	c:Tremellomycetes	o:Tremellales	f:Tremellales_fam_Incertae_sedis	Cryptococcus
OTU_1292	41	0	0	0	0	0	0	0	0	0	0	0	0	0	0	0	0	0	0	0	41	70.1	201	HQ890374	SH196132.07FU	p:Basidiomycota	c:Tremellomycetes	o:Tremellales	f:Tremellales_fam_Incertae_sedis	Derxomyces
OTU_979	11	0	0	0	0	3	0	7	4	0	0	0	0	0	4	0	12	0	0	0	41	99.5	200	AM902025	SH026511.07FU	p:Basidiomycota	c:Tremellomycetes
OTU_998	0	0	0	0	0	2	0	6	27	0	0	0	0	0	2	0	0	0	0	4	41	98.5	200	HG532069	SH190741.07FU	p:Basidiomycota	c:Tremellomycetes
OTU_1221	0	0	0	0	14	27	0	0	0	0	0	0	0	0	0	0	0	0	0	0	41	93	200	KF297061	SH019987.07FU	p:Basidiomycota	c:Tremellomycetes
OTU_2150	0	8	0	2	16	0	0	0	12	2	0	0	0	0	0	0	0	0	0	0	40	93.1	202	AB873190	SH019193.07FU	p:Ascomycota	c:Dothideomycetes	o:Capnodiales
OTU_1095	0	0	0	0	0	0	0	0	0	0	0	0	0	0	0	40	0	0	0	0	40	97	200	AF486121	SH204988.07FU	p:Ascomycota	c:Leotiomycetes	o:Helotiales	f:Vibrisseaceae	Phialocephala	s:Phialocephala_dimorphospora_SH204988.07FU
OTU_1618	0	0	0	0	0	0	0	0	0	0	3	0	0	3	2	22	0	5	3	2	40	95	201	AM260896	SH019517.07FU	p:Ascomycota	c:Leotiomycetes	o:Helotiales
OTU_1186	0	0	40	0	0	0	0	0	0	0	0	0	0	0	0	0	0	0	0	0	40	95.5	202	EF445405	SH214272.07FU	p:Ascomycota	c:Leotiomycetes	o:Helotiales
OTU_1557	0	2	0	0	0	0	0	14	24	0	0	0	0	0	0	0	0	0	0	0	40	88.6	201	GU174333	SH006775.07FU	p:Ascomycota	c:Leotiomycetes	o:Leotiales	f:Leotiaceae	Alatospora
OTU_1052	0	0	0	0	0	0	0	0	0	0	0	0	0	0	0	0	0	40	0	0	40	95	200	KF617674	SH202695.07FU	p:Ascomycota
OTU_735	26	0	0	0	0	0	0	0	0	0	0	10	4	0	0	0	0	0	0	0	40	97.5	200	UDB001230	SH188470.07FU	p:Basidiomycota	c:Agaricomycetes	o:Agaricales	f:Cortinariaceae	Cortinarius	s:Cortinarius_diasemospermus_var._leptospermus_SH188470.07FU
OTU_1818	0	0	40	0	0	0	0	0	0	0	0	0	0	0	0	0	0	0	0	0	40	96.9	162	JN580878	SH188120.07FU	p:Basidiomycota	c:Agaricomycetes	o:Agaricales	f:Inocybaceae	Inocybe	s:Inocybe_pseudoteraturgus_SH188120.07FU
OTU_1360	0	0	0	0	11	7	0	0	0	22	0	0	0	0	0	0	0	0	0	0	40	93	201	JX042676	SH214454.07FU	p:Basidiomycota	c:Agaricomycetes	o:Agaricales	f:Clavariaceae
OTU_1395	4	0	0	0	4	29	0	3	0	0	0	0	0	0	0	0	0	0	0	0	40	88.5	200	JX999048	SH477174.07FU	p:Basidiomycota	c:Tremellomycetes
OTU_2638	0	2	0	0	13	6	0	0	10	9	0	0	0	0	0	0	0	0	0	0	40	78	205	GU073007	SH192616.07FU
OTU_1943	0	0	0	0	0	0	0	0	0	0	40	0	0	0	0	0	0	0	0	0	40	92.2	205	KF618044	SH018186.07FU
OTU_1562	0	0	0	0	0	0	0	0	0	0	0	0	0	20	0	0	19	0	0	0	39	92.6	203	HQ850131	SH027889.07FU	p:Ascomycota	c:Lecanoromycetes	o:Acarosporales	f:Acarosporaceae	Acarospora
OTU_1978	0	0	0	0	0	0	0	0	0	4	0	16	0	14	5	0	0	0	0	0	39	96.1	204	AM901715	SH214176.07FU	p:Ascomycota	c:Dothideomycetes	o:Capnodiales
OTU_1103	0	39	0	0	0	0	0	0	0	0	0	0	0	0	0	0	0	0	0	0	39	94.5	201	HM230880	SH023340.07FU	p:Ascomycota	c:Eurotiomycetes	o:Chaetothyriales
OTU_1362	0	0	0	0	0	0	0	0	0	0	0	0	0	0	0	39	0	0	0	0	39	98.5	201	FJ475546	SH181084.07FU	p:Ascomycota	c:Leotiomycetes	o:Helotiales	f:Helotiaceae
OTU_256	0	7	11	0	0	0	21	0	0	0	0	0	0	0	0	0	0	0	0	0	39	86.3	205	JF300409	SH218283.07FU	p:Ascomycota	c:Leotiomycetes	o:Helotiales
OTU_1067	0	39	0	0	0	0	0	0	0	0	0	0	0	0	0	0	0	0	0	0	39	84.9	205	KC019893	SH006001.07FU	p:Ascomycota	c:Leotiomycetes	o:Helotiales
OTU_2259	0	0	0	0	0	0	0	0	0	0	0	0	0	0	0	0	0	0	2	37	39	95.5	200	DQ677655	SH181342.07FU	p:Ascomycota	c:Sordariomycetes	o:Hypocreales	f:Hypocreaceae	Trichoderma	s:Trichoderma_viride_SH181342.07FU
OTU_3098	0	0	0	0	0	0	0	0	0	0	0	3	15	3	14	0	2	0	2	0	39	96.5	200	HQ212180	SH002109.07FU	p:Ascomycota	c:Leotiomycetes	o:Leotiomycetes_ord_Incertae_sedis	f:Leotiomycetes_fam_Incertae_sedis	Meliniomyces
OTU_1473	12	21	0	0	0	0	6	0	0	0	0	0	0	0	0	0	0	0	0	0	39	97.5	202	DQ219304	SH196610.07FU	p:Ascomycota	c:Lecanoromycetes	o:Pertusariales	f:Ochrolechiaceae	Ochrolechia
OTU_1922	15	6	0	11	7	0	0	0	0	0	0	0	0	0	0	0	0	0	0	0	39	82.1	201	AF332126	SH206383.07FU	p:Ascomycota	c:Lecanoromycetes	o:Pertusariales	f:Pertusariaceae	Pertusaria
OTU_1352	0	0	0	0	0	0	0	0	0	0	0	0	8	2	25	0	0	4	0	0	39	99.5	200	JX630931	SH213659.07FU	p:Ascomycota	c:Pezizomycetes	o:Pezizales	f:Pyronemataceae
OTU_1440	0	0	0	0	0	0	0	0	39	0	0	0	0	0	0	0	0	0	0	0	39	85	206	KF297165	SH026328.07FU	p:Ascomycota
OTU_1903	0	0	0	0	0	0	0	0	0	0	0	18	6	15	0	0	0	0	0	0	39	92.6	203	KF617370	SH024227.07FU	p:Ascomycota	c:Leotiomycetes
OTU_1241	0	0	0	0	10	0	0	0	29	0	0	0	0	0	0	0	0	0	0	0	39	75.2	202	KF617724	SH004977.07FU	p:Ascomycota	c:Lecanoromycetes
OTU_1549	0	0	0	0	0	0	0	0	0	0	0	17	0	0	0	0	4	16	2	0	39	72.9	210	KJ508303	SH484629.07FU	p:Ascomycota	c:Dothideomycetes
OTU_824	0	0	15	0	0	9	0	0	0	15	0	0	0	0	0	0	0	0	0	0	39	100	200	KJ619952	SH215677.07FU	p:Ascomycota
OTU_2561	0	0	0	0	0	0	39	0	0	0	0	0	0	0	0	0	0	0	0	0	39	95	200	KC965443	SH019291.07FU	p:Basidiomycota	c:Agaricomycetes	o:Agaricales	f:Cortinariaceae	Cortinarius
OTU_987	0	0	0	0	39	0	0	0	0	0	0	0	0	0	0	0	0	0	0	0	39	96.6	203	HQ604236	SH188123.07FU	p:Basidiomycota	c:Agaricomycetes	o:Agaricales
OTU_2327	0	9	0	0	4	26	0	0	0	0	0	0	0	0	0	0	0	0	0	0	39	85.6	160	KJ140615	SH197028.07FU	p:Basidiomycota	c:Agaricomycetes	o:Corticiales	f:Corticiaceae	Corticium	s:Corticium_roseum_SH197028.07FU
OTU_1620	0	0	0	0	0	0	0	0	0	0	0	0	0	0	2	21	11	0	3	2	39	99	200	FJ896135	SH211818.07FU	p:Basidiomycota	c:Exobasidiomycetes	o:Exobasidiales	f:Exobasidiaceae	Exobasidium	s:Exobasidium_arescens_SH211818.07FU
OTU_1094	0	0	0	0	0	0	0	0	0	0	0	38	0	0	0	0	0	0	0	0	38	70.5	220	FJ236854	SH208437.07FU	p:Ascomycota	c:Pezizomycetes	o:Pezizales	f:Pyronemataceae	Rhodoscypha
OTU_1905	0	0	0	0	0	0	0	0	0	0	0	0	2	21	0	8	7	0	0	0	38	97	201	AB847029	SH181082.07FU	p:Ascomycota	c:Leotiomycetes
OTU_1604	0	2	8	0	0	0	3	25	0	0	0	0	0	0	0	0	0	0	0	0	38	75.1	201	HM069466	SH468144.07FU	p:Ascomycota	c:Dothideomycetes
OTU_224	0	0	0	0	0	0	0	0	0	0	0	0	0	0	30	0	0	8	0	0	38	99.5	201	UDB020804	SH199122.07FU	p:Ascomycota	c:Leotiomycetes
OTU_2511	0	0	0	0	0	0	0	28	10	0	0	0	0	0	0	0	0	0	0	0	38	97	200	UDB013562	SH220519.07FU	p:Basidiomycota	c:Agaricomycetes	o:Russulales	f:Russulaceae
OTU_2090	0	0	0	0	0	0	0	0	0	0	0	7	9	0	19	0	0	0	0	3	38	96.1	203	AB476528	SH204552.07FU	p:Basidiomycota	c:Microbotryomycetes	o:Sporidiobolales
OTU_2713	0	0	0	0	0	0	38	0	0	0	0	0	0	0	0	0	0	0	0	0	38	94	200	FJ827251	SH010098.07FU	p:Basidiomycota	c:Agaricomycetes	o:Thelephorales	f:Thelephoraceae
OTU_1719	0	0	0	0	0	0	0	3	0	0	0	0	0	4	3	0	28	0	0	0	38	99.5	201	AB476491	SH005167.07FU	p:Basidiomycota	c:Tremellomycetes	o:Tremellales	f:Tremellales_fam_Incertae_sedis	Cryptococcus
OTU_1439	2	0	0	2	5	3	2	3	17	4	0	0	0	0	0	0	0	0	0	0	38	71.9	221	JN032527	SH181882.07FU	p:Basidiomycota	c:Tremellomycetes	o:Tremellales	f:Tremellales_fam_Incertae_sedis	Cryptococcus
OTU_1072	37	0	0	0	0	0	0	0	0	0	0	0	0	0	0	0	0	0	0	0	37	97.5	200	HM164555	SH180881.07FU	p:Ascomycota	c:Archaeorhizomycetes	o:Archaeorhizomycetales	f:Archaeorhizomycetaceae	Archaeorhizomyces
OTU_1127	0	0	0	0	0	28	0	3	6	0	0	0	0	0	0	0	0	0	0	0	37	99.5	201	AM901715	SH214176.07FU	p:Ascomycota	c:Dothideomycetes	o:Capnodiales
OTU_1644	0	0	0	0	0	0	0	0	0	0	0	0	31	0	4	0	0	2	0	0	37	92.6	203	JQ759927	SH191386.07FU	p:Ascomycota	c:Sordariomycetes	o:Coniochaetales
OTU_1136	0	0	0	0	0	0	0	0	0	0	0	0	4	33	0	0	0	0	0	0	37	91.5	201	JX077075	SH203625.07FU	p:Ascomycota	c:Leotiomycetes	o:Helotiales	f:Helotiaceae	Dimorphospora
OTU_2179	0	0	0	0	0	0	0	0	0	0	0	0	0	0	14	4	15	0	2	2	37	90.7	205	JX507670	SH181106.07FU	p:Ascomycota	c:Leotiomycetes	o:Helotiales	f:Hyaloscyphaceae	Hyaloscypha
OTU_1774	0	0	0	0	0	0	0	0	0	0	0	0	0	0	0	13	24	0	0	0	37	95	201	EF619698	SH201636.07FU	p:Ascomycota	c:Leotiomycetes	o:Helotiales	f:Dermateaceae
OTU_694	0	0	0	0	0	0	0	16	21	0	0	0	0	0	0	0	0	0	0	0	37	100	200	JN889850	SH218285.07FU	p:Ascomycota	c:Leotiomycetes	o:Helotiales
OTU_1035	0	0	0	0	4	2	2	19	10	0	0	0	0	0	0	0	0	0	0	0	37	94	201	KF297217	SH025070.07FU	p:Ascomycota	c:Leotiomycetes	o:Helotiales
OTU_1147	0	0	0	0	0	0	0	0	0	0	0	2	0	0	0	13	0	7	9	6	37	82.8	203	KF296908	SH203173.07FU	p:Ascomycota	c:Sordariomycetes	o:Hypocreales
OTU_1461	0	0	0	37	0	0	0	0	0	0	0	0	0	0	0	0	0	0	0	0	37	93	200	AF072230	SH208171.07FU	p:Ascomycota	c:Lecanoromycetes	o:Lecanorales	f:Parmeliaceae	Kaernefeltia	s:Kaernefeltia_merrillii_SH208171.07FU
OTU_1400	0	0	26	11	0	0	0	0	0	0	0	0	0	0	0	0	0	0	0	0	37	99.5	189	DQ309105	SH179079.07FU	p:Basidiomycota	c:Agaricomycetes	o:Sebacinales	f:Sebacinales_Group_B
OTU_2219	2	0	0	0	5	3	4	8	13	2	0	0	0	0	0	0	0	0	0	0	37	92.5	200	KF297043	SH466107.07FU	p:Chytridiomycota
OTU_1220	0	0	0	0	0	0	0	0	0	0	0	0	0	0	37	0	0	0	0	0	37	95	201	KC965667	SH026982.07FU
OTU_2092	0	0	0	0	0	0	0	0	0	0	0	2	0	0	21	10	0	4	0	0	37	93	200	KF296903	SH193255.07FU
OTU_2207	3	3	0	6	6	9	3	0	6	0	0	0	0	0	0	0	0	0	0	0	36	85.4	205	EU490102	SH211759.07FU	p:Ascomycota	c:Dothideomycetes	o:Capnodiales
OTU_3382	0	0	17	0	0	0	0	0	0	0	7	3	0	0	0	9	0	0	0	0	36	97	201	AB476488	SH208582.07FU	p:Ascomycota	c:Eurotiomycetes	o:Chaetothyriales
OTU_1435	0	0	0	0	0	0	0	0	0	0	0	0	0	10	17	0	0	0	9	0	36	97.5	200	JX043033	SH198426.07FU	p:Ascomycota	c:Leotiomycetes	o:Helotiales	f:Helotiaceae	Hymenoscyphus
OTU_1341	2	0	0	0	2	0	0	3	29	0	0	0	0	0	0	0	0	0	0	0	36	93.5	200	KC457059	SH000137.07FU	p:Ascomycota	c:Leotiomycetes	o:Helotiales
OTU_4437	0	4	0	0	2	12	0	0	0	18	0	0	0	0	0	0	0	0	0	0	36	97	200	KF617659	SH203524.07FU	p:Ascomycota	c:Leotiomycetes	o:Helotiales
OTU_1083	0	0	0	0	0	0	0	0	0	0	0	0	0	0	0	0	36	0	0	0	36	72.5	207	HM069465	SH459023.07FU	p:Ascomycota	c:Dothideomycetes
OTU_2467	2	2	0	0	10	7	0	0	7	8	0	0	0	0	0	0	0	0	0	0	36	82.2	202	JN890112	SH001914.07FU	p:Ascomycota	c:Sordariomycetes
OTU_2430	0	0	0	0	36	0	0	0	0	0	0	0	0	0	0	0	0	0	0	0	36	94.1	203	HQ604236	SH188123.07FU	p:Basidiomycota	c:Agaricomycetes	o:Agaricales
OTU_4863	0	0	0	0	0	0	0	0	0	0	16	4	16	0	0	0	0	0	0	0	36	93.6	203	HQ850118	SH179094.07FU	p:Basidiomycota	c:Agaricomycetes	o:Sebacinales	f:Sebacinales_Group_B
OTU_1080	0	2	0	0	0	34	0	0	0	0	0	0	0	0	0	0	0	0	0	0	36	96	200	KC456855	SH179995.07FU	p:Basidiomycota	c:Agaricomycetes	o:Sebacinales
OTU_2367	9	0	0	0	0	3	3	3	5	2	0	0	0	7	4	0	0	0	0	0	36	96	200	EF363150	SH213903.07FU	p:Basidiomycota	c:Tremellomycetes	o:Tremellales	f:Tremellales_fam_Incertae_sedis	Cryptococcus
OTU_1504	2	0	0	10	18	0	0	0	2	3	0	0	0	0	0	0	0	0	0	0	35	92.6	202	AB873190	SH019193.07FU	p:Ascomycota	c:Dothideomycetes	o:Capnodiales
OTU_1532	5	0	0	3	5	0	20	2	0	0	0	0	0	0	0	0	0	0	0	0	35	86.3	205	FJ372391	SH013700.07FU	p:Ascomycota	c:Eurotiomycetes	o:Chaetothyriales	f:Herpotrichiellaceae	Phaeomoniella
OTU_3279	0	25	0	2	2	2	0	2	2	0	0	0	0	0	0	0	0	0	0	0	35	96	201	FJ553396	SH208590.07FU	p:Ascomycota	c:Eurotiomycetes	o:Chaetothyriales	f:Herpotrichiellaceae
OTU_1110	0	0	0	35	0	0	0	0	0	0	0	0	0	0	0	0	0	0	0	0	35	81.1	201	KJ152695	SH017960.07FU	p:Ascomycota	c:Geoglossomycetes	o:Geoglossales	f:Geoglossaceae	Geoglossum
OTU_1243	0	0	0	0	0	0	0	0	0	0	0	0	0	0	0	0	26	9	0	0	35	88.6	202	KC965686	SH184447.07FU	p:Ascomycota	c:Leotiomycetes	o:Helotiales	f:Helotiaceae	Articulospora
OTU_1262	0	0	0	0	0	0	0	0	0	0	0	0	0	0	3	28	4	0	0	0	35	93	200	EU888614	SH194264.07FU	p:Ascomycota	c:Leotiomycetes	o:Helotiales
OTU_1734	0	0	0	0	0	0	0	0	0	2	0	2	2	25	4	0	0	0	0	0	35	97	201	FN565264	SH019511.07FU	p:Ascomycota	c:Leotiomycetes	o:Helotiales
OTU_2171	0	0	0	0	0	0	0	0	0	0	0	2	12	2	5	0	0	6	3	5	35	94.5	200	JX001638	SH195225.07FU	p:Ascomycota	c:Leotiomycetes	o:Helotiales
OTU_1932	0	0	0	0	2	10	0	9	11	3	0	0	0	0	0	0	0	0	0	0	35	81.6	196	JQ272439	SH012123.07FU	p:Ascomycota	c:Sordariomycetes	o:Hypocreales	f:Clavicipitaceae	Pochonia
OTU_1988	0	0	0	0	0	0	0	0	0	0	0	0	2	8	5	0	0	20	0	0	35	98.9	188	FJ427048	SH215817.07FU	p:Ascomycota	c:Dothideomycetes	o:Pleosporales	f:Pleosporales_fam_Incertae_sedis	Phoma	s:Phoma_paspali_SH215817.07FU
OTU_1353	0	0	0	0	0	26	0	0	0	9	0	0	0	0	0	0	0	0	0	0	35	100	200	DQ767605	SH214904.07FU	p:Ascomycota
OTU_1624	0	0	6	0	0	0	0	2	0	0	3	4	0	0	0	0	0	15	5	0	35	74	204	JX270429	SH215931.07FU	p:Ascomycota
OTU_1397	0	0	0	0	0	0	0	0	0	0	0	0	7	0	26	2	0	0	0	0	35	94	200	KF617290	SH182152.07FU	p:Ascomycota
OTU_2924	0	9	9	10	4	0	0	0	3	0	0	0	0	0	0	0	0	0	0	0	35	99	201	FJ475769	SH179955.07FU	p:Basidiomycota	c:Agaricomycetes	o:Trechisporales	f:Hydnodontaceae	Luellia
OTU_1672	0	0	6	0	0	0	0	29	0	0	0	0	0	0	0	0	0	0	0	0	35	97	202	DQ420869	SH181881.07FU	p:Basidiomycota	c:Tremellomycetes	o:Tremellales
OTU_2003	0	9	0	2	2	6	0	0	3	9	0	0	0	4	0	0	0	0	0	0	35	98	200	KF617747	SH204499.07FU	p:Rozellomycota
OTU_2237	0	9	5	0	9	3	0	7	0	2	0	0	0	0	0	0	0	0	0	0	35	99.5	200	KF617678	SH023666.07FU
OTU_1249	34	0	0	0	0	0	0	0	0	0	0	0	0	0	0	0	0	0	0	0	34	91.5	201	GU997952	SH213272.07FU	p:Ascomycota	c:Eurotiomycetes	o:Chaetothyriales	f:Herpotrichiellaceae
OTU_1199	0	0	0	0	0	0	0	0	0	0	0	0	0	0	0	0	34	0	0	0	34	77.2	202	UDB020633	SH201703.07FU	p:Ascomycota	c:Leotiomycetes	o:Leotiomycetes_ord_Incertae_sedis	f:Leotiomycetes_fam_Incertae_sedis	Collophora
OTU_2949	0	0	0	0	0	0	0	0	0	0	0	0	0	8	12	10	0	4	0	0	34	97	201	FJ552991	SH219603.07FU	p:Ascomycota	c:Dothideomycetes	o:Venturiales	f:Venturiaceae
OTU_1829	0	0	0	0	7	0	0	0	18	9	0	0	0	0	0	0	0	0	0	0	34	99	200	KC966233	SH030522.07FU	p:Ascomycota	c:Eurotiomycetes	o:Verrucariales
OTU_1985	2	0	0	6	0	0	0	2	0	0	0	0	0	0	24	0	0	0	0	0	34	93	201	GU910366	SH215928.07FU	p:Ascomycota
OTU_3431	0	0	0	0	0	0	0	0	3	0	22	0	3	4	2	0	0	0	0	0	34	93.6	204	JQ346977	SH181094.07FU	p:Ascomycota	c:Leotiomycetes
OTU_3532	0	2	0	2	7	10	0	5	0	2	0	0	0	0	0	3	3	0	0	0	34	99	201	JQ346979	SH181083.07FU	p:Ascomycota	c:Leotiomycetes
OTU_3709	2	4	0	0	0	2	2	6	2	0	8	0	2	4	2	0	0	0	0	0	34	96	200	KF617290	SH182152.07FU	p:Ascomycota
OTU_1970	0	0	0	0	0	0	0	0	0	0	0	0	11	0	23	0	0	0	0	0	34	94.6	203	AF033344	SH465946.07FU	p:Basidiomycota	c:Agaricomycetes	o:Agaricales	f:Clavariaceae
OTU_1393	3	7	4	0	2	6	0	0	4	2	0	0	4	0	0	2	0	0	0	0	34	99.5	201	JX029934	SH175885.07FU	p:Basidiomycota	c:Agaricomycetes	o:Agaricales
OTU_1463	0	11	0	0	20	0	0	0	0	0	0	0	0	0	3	0	0	0	0	0	34	84	206	FJ820519	SH198075.07FU	p:Basidiomycota	c:Agaricomycetes	o:Cantharellales
OTU_3241	0	0	0	0	0	0	0	0	0	0	0	11	9	0	0	0	6	6	0	2	34	95.1	203	AF144483	SH202458.07FU	p:Basidiomycota	c:Tremellomycetes	o:Cystofilobasidiales	f:Cystofilobasidiaceae	Mrakia	s:Mrakia_frigida_SH202458.07FU
OTU_4740	0	0	0	0	34	0	0	0	0	0	0	0	0	0	0	0	0	0	0	0	34	94.6	202	HQ850143	SH003324.07FU	p:Basidiomycota	c:Agaricomycetes	o:Sebacinales	f:Sebacinales_Group_B
OTU_2094	0	0	0	0	0	0	0	0	0	0	0	0	0	7	13	7	7	0	0	0	34	80.6	206	AB476528	SH204552.07FU	p:Basidiomycota	c:Microbotryomycetes	o:Sporidiobolales
OTU_1082	0	0	0	0	0	0	0	0	0	0	0	0	0	0	0	0	34	0	0	0	34	94.1	202	GU054128	SH026515.07FU	p:Basidiomycota	c:Agaricomycetes	o:Trechisporales	f:Hydnodontaceae	Trechispora
OTU_1521	0	0	0	0	0	0	0	0	0	0	14	0	0	0	20	0	0	0	0	0	34	95	201	AM901838	SH024114.07FU	p:Basidiomycota	c:Tremellomycetes	o:Tremellales	f:Tremellales_fam_Incertae_sedis	Dioszegia
OTU_1202	3	0	0	0	0	3	0	0	28	0	0	0	0	0	0	0	0	0	0	0	34	93.2	206	AF444474	SH176371.07FU	p:Basidiomycota	c:Tremellomycetes	o:Tremellales	f:Tremellales_fam_Incertae_sedis	Fellomyces	s:Fellomyces_ogasawarensis_SH176371.07FU
OTU_1977	0	0	0	0	0	0	0	0	0	0	0	3	0	19	0	0	0	12	0	0	34	99.5	201	KF617952	SH019515.07FU
OTU_3055	4	2	7	4	0	0	0	4	6	6	0	0	0	0	0	0	0	0	0	0	33	88.6	202	FJ553396	SH208590.07FU	p:Ascomycota	c:Eurotiomycetes	o:Chaetothyriales	f:Herpotrichiellaceae
OTU_1750	0	0	0	0	0	0	0	0	0	0	25	0	4	0	2	2	0	0	0	0	33	98.5	202	FN555433	SH012598.07FU	p:Ascomycota	c:Eurotiomycetes	o:Chaetothyriales	f:Herpotrichiellaceae
OTU_1246	0	3	5	0	7	0	0	13	5	0	0	0	0	0	0	0	0	0	0	0	33	88.2	203	FR682264	SH020620.07FU	p:Ascomycota	c:Eurotiomycetes	o:Chaetothyriales
OTU_1567	0	0	4	0	0	0	0	0	0	0	18	0	0	7	4	0	0	0	0	0	33	93	200	JN033410	SH196497.07FU	p:Ascomycota	c:Leotiomycetes	o:Helotiales	f:Hyaloscyphaceae	Hyalopeziza	s:Hyalopeziza_pygmaea_SH196497.07FU
OTU_1883	0	0	33	0	0	0	0	0	0	0	0	0	0	0	0	0	0	0	0	0	33	93.1	202	HQ211604	SH196239.07FU	p:Ascomycota	c:Leotiomycetes	o:Helotiales	f:Helotiales_fam_Incertae_sedis	Leptodontidium
OTU_2427	5	0	0	0	0	0	0	0	0	0	0	0	0	3	0	0	0	3	10	12	33	99	201	AF141167	SH110501.07FU	p:Ascomycota	c:Leotiomycetes	o:Helotiales	f:Dermateaceae	Pezicula	s:Pezicula_heterochroma_SH110501.07FU
OTU_1419	0	0	0	0	0	0	0	0	0	0	0	0	2	0	0	0	31	0	0	0	33	99.5	200	HQ211733	SH002111.07FU	p:Ascomycota	c:Leotiomycetes	o:Helotiales
OTU_1099	0	0	0	0	0	0	0	0	33	0	0	0	0	0	0	0	0	0	0	0	33	87.2	164	GQ292461	SH192014.07FU	p:Ascomycota	c:Lecanoromycetes	o:Peltigerales	f:Peltigeraceae	Peltigera	s:Peltigera_elisabethae_SH192014.07FU
OTU_2198	2	5	0	3	4	8	0	6	0	0	0	3	0	0	2	0	0	0	0	0	33	100	200	AF176962	SH212983.07FU	p:Ascomycota	c:Sordariomycetes	o:Xylariales	f:Xylariaceae	Daldinia	s:Daldinia_loculata_SH212983.07FU
OTU_564	0	0	0	0	0	0	0	0	0	0	33	0	0	0	0	0	0	0	0	0	33	90.1	203	HQ211530	SH181572.07FU	p:Ascomycota	c:Sordariomycetes
OTU_1888	0	3	0	0	0	0	8	6	0	0	8	0	4	0	4	0	0	0	0	0	33	88.5	200	HQ211601	SH198675.07FU	p:Ascomycota
OTU_2319	0	0	0	0	0	0	0	0	0	0	0	5	6	0	22	0	0	0	0	0	33	96.5	200	HQ212354	SH461760.07FU	p:Ascomycota
OTU_2609	0	0	0	0	0	0	0	0	0	0	0	0	24	7	2	0	0	0	0	0	33	94.5	201	KF428326	SH181080.07FU	p:Ascomycota	c:Leotiomycetes
OTU_1738	0	0	0	0	0	0	0	0	0	0	0	2	0	2	29	0	0	0	0	0	33	90.1	202	KF617370	SH024227.07FU	p:Ascomycota	c:Leotiomycetes
OTU_1846	0	0	0	0	0	0	0	0	0	0	0	0	7	3	23	0	0	0	0	0	33	99	200	KC966135	SH219034.07FU	p:Basidiomycota	c:Agaricomycetes	o:Agaricales	f:Agaricaceae	Coprinus
OTU_1264	0	0	33	0	0	0	0	0	0	0	0	0	0	0	0	0	0	0	0	0	33	99.5	200	EF420151	SH176855.07FU	p:Basidiomycota	c:Agaricomycetes	o:Agaricales	f:Cortinariaceae	Cortinarius	s:Cortinarius_comarostaphylii_SH176855.07FU
OTU_1693	0	0	0	0	0	0	2	0	20	0	0	0	0	0	0	0	0	11	0	0	33	99	200	JX857750	SH185881.07FU	p:Basidiomycota	c:Agaricomycetes	o:Corticiales	f:Corticiaceae	Corticium
OTU_1561	0	33	0	0	0	0	0	0	0	0	0	0	0	0	0	0	0	0	0	0	33	98.5	200	DQ421228	SH208302.07FU	p:Basidiomycota	c:Wallemiomycetes	o:Geminibasidiales	f:Geminibasidiaceae	Geminibasidium
OTU_1455	0	0	0	0	0	0	0	0	0	0	0	0	0	31	2	0	0	0	0	0	33	90.1	203	EU625965	SH197489.07FU	p:Basidiomycota	c:Agaricomycetes	o:Sebacinales
OTU_2613	0	0	0	2	0	0	2	0	8	0	0	10	0	0	8	0	3	0	0	0	33	73	200	AF444523	SH207118.07FU	p:Basidiomycota	c:Microbotryomycetes	o:Sporidiobolales	f:Sporidiobolales_fam_Incertae_sedis	Rhodotorula	s:Rhodotorula_armeniaca_SH207118.07FU
OTU_1747	0	0	0	0	0	0	0	0	0	0	0	0	6	12	15	0	0	0	0	0	33	97.5	202	KC884272	SH193942.07FU	p:Zygomycota	c:Mortierellomycotina_cls_Incertae_sedis	o:Mortierellales	f:Mortierellaceae
OTU_1138	0	0	0	0	0	0	0	0	0	0	0	0	0	0	0	0	0	0	33	0	33	98	200	KC966296	SH477552.07FU
OTU_3783	0	0	0	0	0	0	0	0	0	0	0	0	0	2	2	10	16	2	0	0	32	96	200	FJ475736	SH193238.07FU	p:Ascomycota	c:Eurotiomycetes	o:Chaetothyriales	f:Herpotrichiellaceae	Cladophialophora
OTU_2369	0	0	8	0	6	2	12	2	2	0	0	0	0	0	0	0	0	0	0	0	32	85.8	212	GQ154588	SH195490.07FU	p:Ascomycota	c:Eurotiomycetes	o:Chaetothyriales	f:Herpotrichiellaceae	Phaeomoniella	s:Phaeomoniella_prunicola_SH195490.07FU
OTU_1936	8	0	0	0	0	0	0	5	17	0	0	2	0	0	0	0	0	0	0	0	32	85.6	202	KC965460	SH199279.07FU	p:Ascomycota	c:Eurotiomycetes	o:Chaetothyriales
OTU_4251	0	6	0	2	2	0	2	6	2	2	4	0	2	0	0	2	2	0	0	0	32	97	203	AY033087	SH204986.07FU	p:Ascomycota	c:Leotiomycetes	o:Helotiales	f:Vibrisseaceae	Phialocephala	s:Phialocephala_fortinii_SH204986.07FU
OTU_113	0	0	0	0	0	0	0	0	0	0	0	5	0	0	0	14	0	0	13	0	32	97	201	HQ157864	SH214278.07FU	p:Ascomycota	c:Leotiomycetes	o:Helotiales	f:Helotiaceae
OTU_2022	0	0	0	0	0	0	0	0	0	0	13	0	6	0	0	8	5	0	0	0	32	96	200	HQ211730	SH195220.07FU	p:Ascomycota	c:Leotiomycetes	o:Helotiales	f:Hyaloscyphaceae
OTU_2623	0	0	0	2	2	4	0	24	0	0	0	0	0	0	0	0	0	0	0	0	32	98	202	DQ516079	SH192595.07FU	p:Ascomycota	c:Sordariomycetes	o:Hypocreales	f:Clavicipitaceae	Pochonia
OTU_1763	0	9	0	0	6	0	0	0	17	0	0	0	0	0	0	0	0	0	0	0	32	94.5	201	HQ650664	SH020925.07FU	p:Ascomycota	c:Lecanoromycetes	o:Lecideales	f:Lecideaceae	Lecidea
OTU_1512	0	0	0	0	0	0	0	0	0	0	6	0	24	0	2	0	0	0	0	0	32	99	200	KC965456	SH469278.07FU	p:Ascomycota	c:Sordariomycetes
OTU_4059	0	0	0	0	0	0	0	0	0	2	4	0	2	22	0	2	0	0	0	0	32	98	200	UDB021463	SH135196.07FU	p:Basidiomycota	c:Agaricomycetes	o:Agaricales	f:Cortinariaceae	Cortinarius	s:Cortinarius_tillamookensis_SH135196.07FU
OTU_1358	0	0	0	0	0	0	0	0	0	32	0	0	0	0	0	0	0	0	0	0	32	93.1	203	HM069379	SH195884.07FU	p:Basidiomycota	c:Agaricomycetes	o:Agaricales	f:Clavariaceae
OTU_1760	9	0	0	0	0	0	0	0	0	23	0	0	0	0	0	0	0	0	0	0	32	78.1	210	DQ144610	SH474794.07FU	p:Basidiomycota	c:Agaricomycetes	o:Amylocorticiales	f:Amylocorticiaceae	Amyloathelia
OTU_420	0	32	0	0	0	0	0	0	0	0	0	0	0	0	0	0	0	0	0	0	32	94.6	202	HE963777	SH008410.07FU	p:Basidiomycota	c:Agaricomycetes	o:Trechisporales	f:Hydnodontaceae	Brevicellicium
OTU_2457	2	0	13	5	5	0	0	0	0	0	0	0	0	7	0	0	0	0	0	0	32	88.7	203	HQ625478	SH202674.07FU	p:Basidiomycota	c:Agaricomycetes
OTU_1407	5	0	0	0	0	0	27	0	0	0	0	0	0	0	0	0	0	0	0	0	32	87	200	KF617787	SH021489.07FU	p:Basidiomycota	c:Microbotryomycetes
OTU_2080	0	0	0	20	2	5	0	0	4	0	0	0	0	0	0	0	0	0	0	0	31	93.6	202	KC966354	SH023345.07FU	p:Ascomycota	c:Eurotiomycetes	o:Chaetothyriales
OTU_1728	0	0	0	6	0	5	0	6	2	12	0	0	0	0	0	0	0	0	0	0	31	99.4	167	AY843053	SH215247.07FU	p:Ascomycota	c:Leotiomycetes	o:Helotiales	f:Hyaloscyphaceae	Hyaloscypha
OTU_1547	0	0	0	0	0	0	0	0	0	0	17	0	2	0	12	0	0	0	0	0	31	94.5	201	FJ378725	SH195222.07FU	p:Ascomycota	c:Leotiomycetes	o:Helotiales
OTU_1279	0	0	0	0	0	0	0	0	0	0	27	0	0	0	2	2	0	0	0	0	31	93	200	KC966206	SH002110.07FU	p:Ascomycota	c:Leotiomycetes	o:Leotiomycetes_ord_Incertae_sedis	f:Leotiomycetes_fam_Incertae_sedis	Meliniomyces
OTU_3104	0	0	0	0	0	0	0	0	0	0	0	2	0	0	0	4	2	12	9	2	31	96	202	KC171349	SH334145.07FU	p:Ascomycota	c:Leotiomycetes	o:Leotiomycetes_ord_Incertae_sedis	f:Myxotrichaceae	Pseudogymnoascus	s:Pseudogymnoascus_destructans_SH334145.07FU
OTU_1303	0	0	0	0	0	0	0	0	0	0	0	3	0	28	0	0	0	0	0	0	31	76.7	202	FR852074	SH179625.07FU	p:Ascomycota	c:Pezizomycetes	o:Pezizales	f:Pyronemataceae	Humaria
OTU_1284	6	25	0	0	0	0	0	0	0	0	0	0	0	0	0	0	0	0	0	0	31	89.6	201	AY498675	SH203441.07FU	p:Ascomycota	c:Lecanoromycetes	o:Teloschistales	f:Physciaceae	Phaeophyscia	s:Phaeophyscia_adiastola_SH203441.07FU
OTU_1655	0	0	0	0	0	0	0	0	0	0	0	0	0	5	0	0	20	6	0	0	31	98	203	AY097055	SH007139.07FU	p:Basidiomycota	c:Agaricomycetes	o:Agaricales	f:Tricholomataceae	Squamanita
OTU_1800	0	0	0	0	0	0	0	0	0	0	15	0	0	13	3	0	0	0	0	0	31	100	165	HQ445379	SH188184.07FU	p:Basidiomycota	c:Agaricomycetes	o:Agaricales	f:Mycenaceae
OTU_1940	0	0	0	0	0	0	0	0	0	7	0	0	24	0	0	0	0	0	0	0	31	98	200	KC966121	SH012403.07FU	p:Basidiomycota	c:Agaricomycetes	o:Sebacinales
OTU_1343	0	29	0	0	0	0	0	0	0	2	0	0	0	0	0	0	0	0	0	0	31	99	200	AF444321	SH181879.07FU	p:Basidiomycota	c:Tremellomycetes	o:Tremellales	f:Tremellales_fam_Incertae_sedis	Cryptococcus	s:Cryptococcus_podzolicus_SH181879.07FU
OTU_1523	0	0	0	0	0	0	0	0	0	0	9	0	0	7	15	0	0	0	0	0	31	91	200	KC965355	SH019860.07FU
OTU_1947	0	0	0	0	0	0	0	0	0	0	14	0	0	3	0	0	14	0	0	0	31	80.2	202	KF296911	SH212017.07FU
OTU_1037	0	0	0	0	8	5	13	0	2	2	0	0	0	0	0	0	0	0	0	0	30	93.5	200	FM997929	SH208599.07FU	p:Ascomycota	c:Eurotiomycetes	o:Chaetothyriales	f:Herpotrichiellaceae
OTU_1317	0	0	0	0	0	0	0	0	26	0	0	4	0	0	0	0	0	0	0	0	30	89.5	200	GU997952	SH213272.07FU	p:Ascomycota	c:Eurotiomycetes	o:Chaetothyriales	f:Herpotrichiellaceae
OTU_4381	0	0	0	0	0	0	0	0	0	0	0	30	0	0	0	0	0	0	0	0	30	93.6	202	AJ748692	SH199407.07FU	p:Ascomycota	c:Eurotiomycetes	o:Eurotiales	f:Trichocomaceae	Penicillium	s:Penicillium_virgatum_SH199407.07FU
OTU_3343	0	0	0	0	5	0	0	0	2	0	5	0	5	0	0	2	6	0	5	0	30	96.1	203	AY033087	SH204986.07FU	p:Ascomycota	c:Leotiomycetes	o:Helotiales	f:Vibrisseaceae	Phialocephala	s:Phialocephala_fortinii_SH204986.07FU
OTU_2341	0	0	0	0	0	0	0	0	4	0	0	0	2	2	0	2	13	0	0	7	30	98.5	195	EU314698	SH218119.07FU	p:Ascomycota	c:Leotiomycetes	o:Helotiales
OTU_1753	0	0	0	0	0	0	0	0	0	0	25	0	0	0	5	0	0	0	0	0	30	87	207	FJ554419	SH211884.07FU	p:Ascomycota	c:Leotiomycetes	o:Helotiales	f:Dermateaceae
OTU_2018	0	0	0	0	0	0	0	0	0	0	12	18	0	0	0	0	0	0	0	0	30	99.5	201	GU083313	SH000539.07FU	p:Ascomycota	c:Leotiomycetes	o:Helotiales
OTU_1368	0	0	0	0	5	2	0	0	0	0	0	0	3	14	4	0	0	2	0	0	30	90.5	200	GU174334	SH215250.07FU	p:Ascomycota	c:Leotiomycetes	o:Helotiales
OTU_4116	2	2	0	2	0	0	0	0	0	0	0	0	0	0	2	10	0	10	2	0	30	93.1	203	HM136677	SH018480.07FU	p:Ascomycota	c:Leotiomycetes	o:Helotiales
OTU_2582	0	0	0	6	9	8	2	0	5	0	0	0	0	0	0	0	0	0	0	0	30	100	200	JX852344	SH201631.07FU	p:Ascomycota	c:Leotiomycetes	o:Helotiales	f:Hyaloscyphaceae
OTU_1488	0	7	0	0	0	4	0	0	0	19	0	0	0	0	0	0	0	0	0	0	30	76.4	246	KF617659	SH203524.07FU	p:Ascomycota	c:Leotiomycetes	o:Helotiales
OTU_2131	0	0	0	0	0	11	5	2	0	12	0	0	0	0	0	0	0	0	0	0	30	99.5	201	KF618060	SH203614.07FU	p:Ascomycota	c:Leotiomycetes	o:Helotiales
OTU_748	0	0	0	0	0	15	0	0	15	0	0	0	0	0	0	0	0	0	0	0	30	89.1	202	KF742558	SH019463.07FU	p:Ascomycota	c:Sordariomycetes	o:Hypocreales
OTU_4778	0	2	0	2	0	4	4	10	4	4	0	0	0	0	0	0	0	0	0	0	30	96	201	FJ553302	SH181116.07FU	p:Ascomycota	c:Leotiomycetes	o:Leotiomycetes_ord_Incertae_sedis	f:Leotiomycetes_fam_Incertae_sedis	Meliniomyces
OTU_1754	0	0	0	17	0	0	0	0	0	0	13	0	0	0	0	0	0	0	0	0	30	73.5	200	UDB020837	SH201725.07FU	p:Ascomycota	c:Pezizomycotina_cls_Incertae_sedis	o:Pezizomycotina_ord_Incertae_sedis	f:Pseudeurotiaceae	Teberdinia
OTU_764	0	0	0	0	0	0	0	0	0	0	0	30	0	0	0	0	0	0	0	0	30	96.5	200	JN942656	SH190109.07FU	p:Ascomycota	c:Saccharomycetes	o:Saccharomycetales	f:Saccharomycetales_fam_Incertae_sedis	Debaryomyces	s:Debaryomyces_udenii_SH190109.07FU
OTU_4208	2	0	0	0	0	0	0	0	0	0	0	8	20	0	0	0	0	0	0	0	30	97.5	201	HQ212020	SH182087.07FU	p:Ascomycota
OTU_1413	0	0	0	0	4	23	0	3	0	0	0	0	0	0	0	0	0	0	0	0	30	99	201	KF296722	SH019321.07FU	p:Ascomycota	c:Leotiomycetes
OTU_1516	0	0	0	0	0	0	0	0	0	0	4	5	2	8	6	0	0	3	2	0	30	97	203	KF618056	SH024225.07FU	p:Ascomycota	c:Leotiomycetes
OTU_1306	0	0	0	0	0	0	0	0	0	0	16	2	0	10	0	0	2	0	0	0	30	99.5	201	FR682163	SH176396.07FU	p:Basidiomycota	c:Ustilaginomycotina_cls_Incertae_sedis	o:Malasseziales	f:Malasseziaceae	Malassezia
OTU_2312	0	0	0	0	0	0	0	0	0	0	0	6	0	24	0	0	0	0	0	0	30	93.6	203	KF617695	SH180027.07FU	p:Basidiomycota	c:Agaricomycetes	o:Sebacinales
OTU_1565	0	6	0	22	0	0	0	0	2	0	0	0	0	0	0	0	0	0	0	0	30	71.5	214	GU328582	SH468347.07FU	p:Basidiomycota	c:Tremellomycetes	o:Tremellales
OTU_2329	0	0	0	0	0	0	0	0	0	0	11	3	2	3	2	2	7	0	0	0	30	90.6	203	JF449478	SH181989.07FU	p:Basidiomycota	c:Tremellomycetes	o:Tremellales
OTU_1822	0	0	18	0	0	0	0	0	0	0	0	0	0	0	12	0	0	0	0	0	30	99.5	201	FJ475676	SH207620.07FU	p:Basidiomycota	c:Agaricomycetes
OTU_2862	0	0	0	0	19	3	0	0	6	2	0	0	0	0	0	0	0	0	0	0	30	93.8	208	DQ421206	SH180898.07FU	p:Rozellomycota
OTU_2125	3	0	0	2	0	11	0	2	10	2	0	0	0	0	0	0	0	0	0	0	30	74.1	205	GU073007	SH192616.07FU
OTU_1274	29	0	0	0	0	0	0	0	0	0	0	0	0	0	0	0	0	0	0	0	29	92.1	202	EU139132	SH213282.07FU	p:Ascomycota	c:Eurotiomycetes	o:Chaetothyriales	f:Herpotrichiellaceae	Cladophialophora
OTU_3324	0	0	0	2	10	9	4	0	2	2	0	0	0	0	0	0	0	0	0	0	29	95	202	EF373577	SH208605.07FU	p:Ascomycota	c:Eurotiomycetes	o:Chaetothyriales	f:Herpotrichiellaceae
OTU_1732	0	0	0	0	0	0	0	0	0	0	5	0	0	24	0	0	0	0	0	0	29	91	200	FJ820734	SH207075.07FU	p:Ascomycota	c:Eurotiomycetes	o:Chaetothyriales
OTU_1217	0	0	0	0	0	0	0	0	29	0	0	0	0	0	0	0	0	0	0	0	29	99.5	200	KC966221	SH025707.07FU	p:Ascomycota	c:Eurotiomycetes	o:Chaetothyriales
OTU_1496	0	0	0	0	0	0	0	0	0	0	0	0	16	0	0	0	10	3	0	0	29	95.8	143	EF434092	SH467192.07FU	p:Ascomycota	c:Geoglossomycetes	o:Geoglossales
OTU_2474	0	0	0	0	12	0	0	0	10	7	0	0	0	0	0	0	0	0	0	0	29	78.4	204	KF617578	SH022385.07FU	p:Ascomycota	c:Lecanoromycetes	o:Lecanorales
OTU_960	0	0	0	5	0	0	11	0	0	0	0	0	10	0	3	0	0	0	0	0	29	96.5	201	GQ921763	SH202700.07FU	p:Ascomycota	c:Pezizomycotina_cls_Incertae_sedis	o:Pezizomycotina_ord_Incertae_sedis	f:Pezizomycotina_fam_Incertae_sedis
OTU_1441	5	0	0	0	0	0	0	0	24	0	0	0	0	0	0	0	0	0	0	0	29	92.5	200	GU187881	SH019535.07FU	p:Ascomycota	c:Dothideomycetes	o:Pleosporales	f:Pleosporales_fam_Incertae_sedis	Berkleasmium
OTU_1864	0	0	0	0	0	16	0	2	4	7	0	0	0	0	0	0	0	0	0	0	29	91.5	200	KC965166	SH020707.07FU	p:Ascomycota	c:Eurotiomycetes	o:Verrucariales
OTU_1865	0	0	0	3	0	18	0	0	4	4	0	0	0	0	0	0	0	0	0	0	29	92.5	200	EF373563	SH005236.07FU	p:Ascomycota	c:Lecanoromycetes
OTU_1615	0	0	0	0	0	0	0	0	0	0	0	0	22	7	0	0	0	0	0	0	29	100	200	KF297017	SH176298.07FU	p:Basidiomycota	c:Agaricomycetes	o:Agaricales	f:Inocybaceae	Inocybe
OTU_720	0	0	0	0	0	0	23	6	0	0	0	0	0	0	0	0	0	0	0	0	29	99	200	DQ925631	SH219532.07FU	p:Basidiomycota	c:Agaricomycetes	o:Cantharellales	f:Tulasnellaceae
OTU_1285	0	0	0	0	0	0	0	0	0	0	0	0	0	0	29	0	0	0	0	0	29	94.5	201	GU054191	SH180079.07FU	p:Basidiomycota	c:Agaricomycetes	o:Corticiales	f:Corticiaceae	Limonomyces
OTU_1228	0	0	0	0	0	0	0	0	0	0	0	0	0	0	0	0	29	0	0	0	29	95	200	EU625978	SH197473.07FU	p:Basidiomycota	c:Agaricomycetes	o:Sebacinales	f:Sebacinales_Group_B
OTU_1853	0	0	0	0	0	0	0	0	0	0	0	0	4	8	17	0	0	0	0	0	29	93.6	203	AB263119	SH205943.07FU	p:Basidiomycota	c:Microbotryomycetes	o:Sporidiobolales	f:Sporidiobolales_fam_Incertae_sedis	Rhodotorula	s:Rhodotorula_lamellibrachiae_SH205943.07FU
OTU_1426	0	0	0	0	0	0	0	24	5	0	0	0	0	0	0	0	0	0	0	0	29	83.2	202	KF617448	SH027177.07FU
OTU_2619	5	7	0	0	4	0	0	0	6	0	0	6	0	0	0	0	0	0	0	0	28	95.5	199	AY781217	SH213273.07FU	p:Ascomycota	c:Eurotiomycetes	o:Chaetothyriales	f:Herpotrichiellaceae	Cladophialophora
OTU_1950	0	0	0	0	0	0	0	0	0	0	4	0	0	0	0	6	0	18	0	0	28	92.1	202	AM901739	SH193237.07FU	p:Ascomycota	c:Eurotiomycetes	o:Chaetothyriales
OTU_1505	0	0	0	0	0	0	0	0	0	0	0	0	0	3	2	23	0	0	0	0	28	97.5	201	KC456719	SH193246.07FU	p:Ascomycota	c:Eurotiomycetes	o:Chaetothyriales	f:Herpotrichiellaceae
OTU_2072	0	0	0	0	0	0	0	0	0	0	0	0	17	0	4	0	0	0	0	7	28	96.1	203	AY627810	SH201625.07FU	p:Ascomycota	c:Leotiomycetes	o:Helotiales
OTU_1519	0	0	28	0	0	0	0	0	0	0	0	0	0	0	0	0	0	0	0	0	28	85.5	200	FN565263	SH030365.07FU	p:Ascomycota	c:Leotiomycetes	o:Helotiales
OTU_1654	0	0	0	0	0	0	0	0	0	0	0	2	0	5	0	0	21	0	0	0	28	94	200	GU174403	SH021347.07FU	p:Ascomycota	c:Leotiomycetes	o:Helotiales
OTU_1491	0	0	0	0	0	0	0	0	0	0	0	0	0	2	0	7	19	0	0	0	28	93	201	HM208727	SH196495.07FU	p:Ascomycota	c:Leotiomycetes	o:Helotiales
OTU_1817	0	0	0	0	0	0	0	0	0	0	0	0	0	14	0	0	0	8	6	0	28	96	200	HQ211636	SH211527.07FU	p:Ascomycota	c:Leotiomycetes	o:Helotiales
OTU_1102	0	0	0	0	0	0	0	0	11	0	0	3	0	0	0	0	0	3	11	0	28	100	190	AJ292410	SH192574.07FU	p:Ascomycota	c:Sordariomycetes	o:Hypocreales	f:Clavicipitaceae	Pochonia	s:Pochonia_bulbillosa_SH192574.07FU
OTU_1696	0	10	0	0	0	5	0	3	0	2	0	4	0	0	0	0	0	4	0	0	28	75.4	207	GU931726	SH192137.07FU	p:Ascomycota	c:Dothideomycetes	o:Pleosporales
OTU_1994	10	0	0	0	0	0	0	14	4	0	0	0	0	0	0	0	0	0	0	0	28	97.5	200	EU543257	SH186779.07FU	p:Ascomycota
OTU_2089	0	0	0	0	0	0	0	0	0	0	0	3	6	10	9	0	0	0	0	0	28	100	200	HQ211766	SH025634.07FU	p:Ascomycota	c:Dothideomycetes
OTU_2272	0	0	0	6	2	0	0	0	20	0	0	0	0	0	0	0	0	0	0	0	28	94.6	202	HQ212020	SH182087.07FU	p:Ascomycota
OTU_136	0	2	0	0	0	0	0	2	0	0	0	0	0	0	18	0	6	0	0	0	28	98	201	JQ759620	SH206412.07FU	p:Ascomycota	c:Dothideomycetes
OTU_1751	0	0	0	0	0	0	0	0	0	0	26	0	0	0	0	0	0	2	0	0	28	93.1	202	KF617370	SH024227.07FU	p:Ascomycota	c:Leotiomycetes
OTU_1759	0	0	0	0	12	0	0	3	0	13	0	0	0	0	0	0	0	0	0	0	28	99.5	201	KF617751	SH004874.07FU	p:Ascomycota	c:Sordariomycetes
OTU_4858	0	0	0	0	0	0	0	0	0	0	26	0	2	0	0	0	0	0	0	0	28	94	200	AY669658	SH188562.07FU	p:Basidiomycota	c:Agaricomycetes	o:Agaricales	f:Cortinariaceae	Cortinarius
OTU_1722	0	0	0	0	22	0	0	0	0	0	0	0	4	0	0	0	2	0	0	0	28	91.2	204	KC457179	SH204583.07FU	p:Basidiomycota	c:Pucciniomycetes	o:Platygloeales	f:Eocronartiaceae	Eocronartium
OTU_1626	0	0	0	0	0	0	0	0	0	0	8	0	0	3	17	0	0	0	0	0	28	81.6	201	JN890269	SH475172.07FU	p:Basidiomycota	c:Microbotryomycetes	o:Sporidiobolales
OTU_1198	0	0	0	0	0	0	0	0	0	0	28	0	0	0	0	0	0	0	0	0	28	80.7	212	GU328609	SH481514.07FU	p:Basidiomycota	c:Tremellomycetes
OTU_1398	0	0	0	0	0	0	0	0	0	0	0	0	0	2	25	0	0	0	0	0	27	95	200	FJ475736	SH193238.07FU	p:Ascomycota	c:Eurotiomycetes	o:Chaetothyriales	f:Herpotrichiellaceae	Cladophialophora
OTU_1676	0	0	0	0	0	0	0	0	0	0	0	0	0	0	0	0	0	0	11	16	27	98	200	EF029200	SH202913.07FU	p:Ascomycota	c:Leotiomycetes	o:Helotiales	f:Helotiales_fam_Incertae_sedis	Clathrosporium	s:Clathrosporium_intricatum_SH202913.07FU
OTU_1745	0	0	0	0	0	0	0	0	0	0	0	0	0	0	20	0	0	0	7	0	27	86.6	202	UDB020466	SH214297.07FU	p:Ascomycota	c:Leotiomycetes	o:Helotiales	f:Hyaloscyphaceae	Hyaloscypha
OTU_2095	13	0	0	0	0	0	0	4	0	0	0	0	0	10	0	0	0	0	0	0	27	95.5	201	HQ212340	SH201605.07FU	p:Ascomycota	c:Leotiomycetes	o:Helotiales	f:Hyaloscyphaceae
OTU_2096	15	0	0	12	0	0	0	0	0	0	0	0	0	0	0	0	0	0	0	0	27	75.7	202	AF072238	SH208111.07FU	p:Ascomycota	c:Lecanoromycetes	o:Lecanorales	f:Parmeliaceae	Vulpicida	s:Vulpicida_canadensis_SH208111.07FU
OTU_1991	0	0	0	0	0	0	0	0	0	0	0	0	0	0	0	10	10	2	5	0	27	92	201	HQ212180	SH002109.07FU	p:Ascomycota	c:Leotiomycetes	o:Leotiomycetes_ord_Incertae_sedis	f:Leotiomycetes_fam_Incertae_sedis	Meliniomyces
OTU_2044	0	0	0	0	0	0	0	0	0	0	0	15	0	0	0	0	0	4	8	0	27	94.6	202	KC965777	SH016224.07FU	p:Ascomycota	c:Dothideomycetes	o:Pleosporales
OTU_1379	0	0	0	0	0	0	0	0	0	0	0	25	2	0	0	0	0	0	0	0	27	94	200	HQ212354	SH461760.07FU	p:Ascomycota
OTU_2533	0	0	0	0	0	0	0	0	8	0	0	3	0	9	5	0	2	0	0	0	27	88.5	200	EF363150	SH213903.07FU	p:Basidiomycota	c:Tremellomycetes	o:Tremellales	f:Tremellales_fam_Incertae_sedis	Cryptococcus
OTU_1008	0	0	0	0	0	0	0	0	0	0	0	0	0	6	5	0	16	0	0	0	27	88.6	201	GU328609	SH481514.07FU	p:Basidiomycota	c:Tremellomycetes
OTU_1481	25	0	0	0	0	0	0	2	0	0	0	0	0	0	0	0	0	0	0	0	27	97.6	165	HQ445438	SH460143.07FU
OTU_1513	27	0	0	0	0	0	0	0	0	0	0	0	0	0	0	0	0	0	0	0	27	81.8	209	UDB020574	SH208601.07FU
OTU_2709	0	5	2	3	7	5	0	0	0	4	0	0	0	0	0	0	0	0	0	0	26	96	201	HQ260112	SH019201.07FU	p:Ascomycota	c:Dothideomycetes	o:Capnodiales
OTU_1856	0	0	0	0	0	2	5	0	0	0	0	0	0	0	12	5	0	2	0	0	26	92	201	KC456669	SH196477.07FU	p:Ascomycota	c:Leotiomycetes	o:Helotiales	f:Helotiales_fam_Incertae_sedis	Hyphodiscus
OTU_2108	0	10	11	5	0	0	0	0	0	0	0	0	0	0	0	0	0	0	0	0	26	93.6	204	DQ001277	SH032303.07FU	p:Ascomycota	c:Lecanoromycetes	o:Lecanorales	f:Cladoniaceae	Cladonia
OTU_1613	0	0	0	0	0	0	0	0	0	0	0	0	6	0	20	0	0	0	0	0	26	96.5	200	KF730795	SH215253.07FU	p:Ascomycota	c:Leotiomycetes	o:Leotiales	f:Leotiaceae	Alatospora
OTU_2306	2	5	0	3	6	0	2	0	4	0	0	0	0	0	4	0	0	0	0	0	26	98.5	200	GU909656	SH184176.07FU	p:Ascomycota	c:Dothideomycetes	o:Pleosporales	f:Sporormiaceae
OTU_1938	5	0	0	0	13	0	0	0	8	0	0	0	0	0	0	0	0	0	0	0	26	89.2	204	AY498667	SH019669.07FU	p:Ascomycota	c:Lecanoromycetes	o:Teloschistales	f:Physciaceae	Phaeophyscia
OTU_2910	0	0	0	0	0	12	0	0	2	0	0	0	0	0	12	0	0	0	0	0	26	93.6	203	AJ875379	SH462327.07FU	p:Ascomycota	c:Dothideomycetes
OTU_2473	0	5	0	4	8	0	5	2	2	0	0	0	0	0	0	0	0	0	0	0	26	75.6	201	HM069466	SH468144.07FU	p:Ascomycota	c:Dothideomycetes
OTU_1611	0	0	0	0	0	4	0	22	0	0	0	0	0	0	0	0	0	0	0	0	26	74.2	209	JQ411351	SH005265.07FU	p:Ascomycota	c:Sordariomycetes
OTU_2536	0	0	0	8	0	0	0	0	0	0	0	0	10	0	0	2	0	6	0	0	26	97	203	KF428326	SH181080.07FU	p:Ascomycota	c:Leotiomycetes
OTU_1866	0	0	0	0	0	0	0	0	0	0	0	0	0	5	0	2	16	3	0	0	26	72.6	201	KF617431	SH484132.07FU	p:Ascomycota	c:Dothideomycetes
OTU_2005	0	0	0	0	9	17	0	0	0	0	0	0	0	0	0	0	0	0	0	0	26	92.7	206	KF617751	SH004874.07FU	p:Ascomycota	c:Sordariomycetes
OTU_1982	0	0	0	0	0	0	0	0	0	0	0	3	13	0	10	0	0	0	0	0	26	96.5	200	UDB011752	SH175415.07FU	p:Basidiomycota	c:Agaricomycetes	o:Agaricales	f:Tricholomataceae	Clitocybe	s:Clitocybe_inornata_SH175415.07FU
OTU_258	0	0	0	0	0	0	0	0	0	0	0	14	5	0	7	0	0	0	0	0	26	96.5	201	KC965443	SH019291.07FU	p:Basidiomycota	c:Agaricomycetes	o:Agaricales	f:Cortinariaceae	Cortinarius
OTU_1316	0	0	0	0	0	0	0	0	26	0	0	0	0	0	0	0	0	0	0	0	26	98	200	JF449848	SH209159.07FU	p:Basidiomycota	c:Agaricomycetes	o:Auriculariales
OTU_1258	0	0	0	0	0	0	0	0	0	0	26	0	0	0	0	0	0	0	0	0	26	90.1	202	KF218970	SH007383.07FU	p:Basidiomycota	c:Agaricomycetes	o:Cantharellales	f:Hydnaceae	Sistotrema
OTU_1852	0	0	0	0	0	0	0	0	0	0	0	0	0	0	26	0	0	0	0	0	26	93	201	KJ716222	SH008012.07FU	p:Basidiomycota	c:Agaricomycetes	o:Cantharellales	f:Ceratobasidiaceae
OTU_1480	6	0	0	2	2	0	0	7	6	3	0	0	0	0	0	0	0	0	0	0	26	97.2	181	AF444292	SH194775.07FU	p:Basidiomycota	c:Microbotryomycetes	o:Sporidiobolales	f:Sporidiobolales_fam_Incertae_sedis	Rhodotorula	s:Rhodotorula_pinicola_SH194775.07FU
OTU_2866	0	0	0	0	0	0	0	0	0	0	0	4	3	5	6	2	4	2	0	0	26	98	201	JX630858	SH177870.07FU	p:Basidiomycota	c:Agaricomycetes	o:Thelephorales	f:Thelephoraceae
OTU_1338	0	0	0	0	0	0	0	0	26	0	0	0	0	0	0	0	0	0	0	0	26	71.5	200	KF296721	SH459569.07FU
OTU_1607	0	0	0	0	0	0	0	0	0	0	0	0	20	0	6	0	0	0	0	0	26	71.4	206	KF617525	SH000333.07FU
OTU_1700	0	0	0	0	0	0	0	0	23	2	0	0	0	0	0	0	0	0	0	0	25	94.1	203	FJ553396	SH208590.07FU	p:Ascomycota	c:Eurotiomycetes	o:Chaetothyriales	f:Herpotrichiellaceae
OTU_1493	0	4	0	0	0	0	0	0	0	0	0	0	0	0	0	0	21	0	0	0	25	96.5	200	AY789410	SH211913.07FU	p:Ascomycota	c:Geoglossomycetes	o:Geoglossales	f:Geoglossaceae	Sarcoleotia	s:Sarcoleotia_globosa_SH211913.07FU
OTU_1769	0	0	0	0	19	0	0	0	2	4	0	0	0	0	0	0	0	0	0	0	25	94	201	HM044632	SH013010.07FU	p:Ascomycota	c:Leotiomycetes	o:Helotiales
OTU_2558	0	0	0	0	4	2	0	2	7	4	0	0	0	2	0	2	0	0	2	0	25	95.5	201	HQ211516	SH201647.07FU	p:Ascomycota	c:Leotiomycetes	o:Helotiales
OTU_1093	0	0	0	0	2	0	0	7	2	0	0	0	0	0	8	2	4	0	0	0	25	99	200	JF519573	SH203280.07FU	p:Ascomycota	c:Leotiomycetes	o:Helotiales
OTU_1275	25	0	0	0	0	0	0	0	0	0	0	0	0	0	0	0	0	0	0	0	25	93.5	200	KF617659	SH203524.07FU	p:Ascomycota	c:Leotiomycetes	o:Helotiales
OTU_1574	25	0	0	0	0	0	0	0	0	0	0	0	0	0	0	0	0	0	0	0	25	91.7	204	HQ650659	SH020532.07FU	p:Ascomycota	c:Lecanoromycetes	o:Lecanorales	f:Lecanorales_fam_Incertae_sedis	Mycobilimbia
OTU_1529	0	0	0	0	0	0	0	0	0	0	25	0	0	0	0	0	0	0	0	0	25	94.6	203	HQ211492	SH215465.07FU	p:Ascomycota	c:Pezizomycetes	o:Pezizales
OTU_1552	0	0	0	0	0	0	0	0	0	0	25	0	0	0	0	0	0	0	0	0	25	74.8	210	UDB020837	SH201725.07FU	p:Ascomycota	c:Pezizomycotina_cls_Incertae_sedis	o:Pezizomycotina_ord_Incertae_sedis	f:Pseudeurotiaceae	Teberdinia
OTU_1993	25	0	0	0	0	0	0	0	0	0	0	0	0	0	0	0	0	0	0	0	25	91.1	203	U66448	SH009221.07FU	p:Basidiomycota	c:Agaricomycetes	o:Agaricales	f:Tricholomataceae	Arrhenia
OTU_2480	0	0	0	0	5	15	0	0	0	5	0	0	0	0	0	0	0	0	0	0	25	88.6	202	UDB011862	SH024515.07FU	p:Basidiomycota	c:Agaricomycetes	o:Agaricales	f:Entolomataceae	Entoloma
OTU_1777	0	0	0	0	0	4	3	2	12	4	0	0	0	0	0	0	0	0	0	0	25	95.5	200	KF800354	SH479799.07FU	p:Basidiomycota	c:Agaricomycetes	o:Agaricales
OTU_1558	0	0	0	0	0	3	0	0	22	0	0	0	0	0	0	0	0	0	0	0	25	94.5	165	AM999582	SH196158.07FU	p:Basidiomycota	c:Tremellomycetes	o:Cystofilobasidiales
OTU_1433	0	3	0	0	0	0	0	22	0	0	0	0	0	0	0	0	0	0	0	0	25	88.1	202	JX317102	SH023456.07FU	p:Basidiomycota	c:Agaricomycetes	o:Russulales	f:Stereaceae
OTU_1976	2	6	0	0	0	0	0	0	0	0	15	0	0	0	2	0	0	0	0	0	25	91.7	205	HQ850118	SH179094.07FU	p:Basidiomycota	c:Agaricomycetes	o:Sebacinales	f:Sebacinales_Group_B
OTU_1539	0	0	0	0	0	0	0	0	0	0	0	4	2	0	19	0	0	0	0	0	25	94.5	200	EF411112	SH003408.07FU	p:Basidiomycota	c:Agaricomycetes	o:Thelephorales	f:Thelephoraceae	Odontia
OTU_1737	0	0	0	0	0	0	0	0	0	0	0	0	3	5	17	0	0	0	0	0	25	85.1	201	EF363150	SH213903.07FU	p:Basidiomycota	c:Tremellomycetes	o:Tremellales	f:Tremellales_fam_Incertae_sedis	Cryptococcus
OTU_1669	0	0	2	5	0	2	6	5	0	0	5	0	0	0	0	0	0	0	0	0	25	82.3	209	KF800432	SH205052.07FU	p:Basidiomycota	c:Tremellomycetes	o:Tremellales	f:Tremellales_fam_Incertae_sedis	Cryptococcus
OTU_1674	0	0	0	0	0	0	0	0	0	0	9	0	2	7	5	0	2	0	0	0	25	96	200	HM487021	SH483824.07FU
OTU_2287	0	0	0	0	0	0	0	0	0	0	0	7	3	8	7	0	0	0	0	0	25	97.5	200	KC965555	SH027751.07FU
OTU_1715	0	0	0	0	0	0	0	0	0	0	0	2	0	5	2	0	16	0	0	0	25	90.2	214	KF617532	SH473856.07FU
OTU_2023	0	0	0	0	0	0	0	0	0	0	0	0	20	0	0	0	4	0	0	0	24	92.1	202	HQ850131	SH027889.07FU	p:Ascomycota	c:Lecanoromycetes	o:Acarosporales	f:Acarosporaceae	Acarospora
OTU_2489	0	0	0	0	0	0	0	0	0	0	0	2	0	0	8	0	11	0	3	0	24	94.5	201	FJ475736	SH193238.07FU	p:Ascomycota	c:Eurotiomycetes	o:Chaetothyriales	f:Herpotrichiellaceae	Cladophialophora
OTU_3549	0	2	0	4	6	0	10	0	0	2	0	0	0	0	0	0	0	0	0	0	24	97.6	169	AY843201	SH213271.07FU	p:Ascomycota	c:Eurotiomycetes	o:Chaetothyriales	f:Herpotrichiellaceae
OTU_2297	5	0	0	0	0	0	7	0	6	6	0	0	0	0	0	0	0	0	0	0	24	97.5	200	FJ553396	SH208590.07FU	p:Ascomycota	c:Eurotiomycetes	o:Chaetothyriales	f:Herpotrichiellaceae
OTU_2137	0	0	0	0	0	0	0	4	17	0	0	0	0	0	3	0	0	0	0	0	24	94	182	KJ406871	SH211751.07FU	p:Ascomycota	c:Eurotiomycetes	o:Chaetothyriales	f:Herpotrichiellaceae
OTU_1575	0	0	0	0	0	0	0	0	0	0	0	0	0	0	4	0	0	0	20	0	24	99	202	EU040232	SH019162.07FU	p:Ascomycota	c:Leotiomycetes	o:Helotiales	f:Helotiales_fam_Incertae_sedis	Hyalodendriella
OTU_1989	0	0	0	0	0	0	0	0	0	0	0	0	0	0	0	0	24	0	0	0	24	88.6	201	GQ153009	SH184037.07FU	p:Ascomycota	c:Leotiomycetes	o:Helotiales
OTU_1499	0	0	0	0	0	0	0	24	0	0	0	0	0	0	0	0	0	0	0	0	24	88.7	203	KC965402	SH022574.07FU	p:Ascomycota	c:Leotiomycetes	o:Helotiales
OTU_4335	0	0	0	0	0	0	2	0	0	0	0	18	4	0	0	0	0	0	0	0	24	97	200	KF617659	SH203524.07FU	p:Ascomycota	c:Leotiomycetes	o:Helotiales
OTU_2813	0	0	0	0	0	0	0	0	0	0	7	8	2	0	3	0	0	4	0	0	24	88.2	203	AY220818	SH197885.07FU	p:Ascomycota	c:Pezizomycetes	o:Pezizales	f:Pyronemataceae	Scutellinia	s:Scutellinia_superba_SH197885.07FU
OTU_2233	0	4	0	2	8	2	0	2	3	3	0	0	0	0	0	0	0	0	0	0	24	78.7	202	JQ437611	SH199605.07FU	p:Ascomycota	c:Dothideomycetes	o:Pleosporales
OTU_2084	0	0	0	0	0	0	0	0	0	0	0	0	0	24	0	0	0	0	0	0	24	98.5	200	FJ904158	SH183292.07FU	p:Basidiomycota	c:Agaricomycetes	o:Agaricales	f:Inocybaceae	Inocybe	s:Inocybe_bulbosissima_SH183292.07FU
OTU_1630	0	0	0	0	0	0	0	0	0	0	0	0	0	0	24	0	0	0	0	0	24	80.7	207	UDB011606	SH211192.07FU	p:Basidiomycota	c:Agaricomycetes	o:Hymenochaetales	f:Repetobasidiaceae	Rickenella	s:Rickenella_fibula_SH211192.07FU
OTU_1460	0	0	0	0	0	0	0	0	0	0	0	0	24	0	0	0	0	0	0	0	24	94.5	200	EU909216	SH197533.07FU	p:Basidiomycota	c:Agaricomycetes	o:Sebacinales
OTU_3959	0	0	0	0	0	0	0	0	0	0	0	0	0	2	22	0	0	0	0	0	24	88.5	200	GQ907108	SH003901.07FU	p:Basidiomycota	c:Agaricomycetes	o:Sebacinales	f:Sebacinaceae
OTU_1531	0	0	0	0	0	0	0	0	0	0	0	0	0	24	0	0	0	0	0	0	24	85.1	201	AF444477	SH176365.07FU	p:Basidiomycota	c:Tremellomycetes	o:Tremellales	f:Tremellales_fam_Incertae_sedis	Kockovaella	s:Kockovaella_machilophila_SH176365.07FU
OTU_1375	0	24	0	0	0	0	0	0	0	0	0	0	0	0	0	0	0	0	0	0	24	89.8	206	GU328576	SH005172.07FU	p:Basidiomycota	c:Tremellomycetes	o:Tremellales
OTU_1456	0	0	0	0	0	0	0	4	20	0	0	0	0	0	0	0	0	0	0	0	24	75.6	205	KF297043	SH466107.07FU	p:Chytridiomycota
OTU_1996	15	0	0	4	0	3	0	0	2	0	0	0	0	0	0	0	0	0	0	0	24	100	165	HQ445276	SH204656.07FU	p:Rozellomycota
OTU_3822	2	2	0	0	14	0	0	0	4	0	0	0	0	0	0	0	0	2	0	0	24	86.4	206	DQ309131	SH180125.07FU	p:Zygomycota	c:Mortierellomycotina_cls_Incertae_sedis	o:Mortierellales	f:Mortierellaceae	Mortierella
OTU_1580	0	0	0	0	0	0	0	0	0	0	0	16	8	0	0	0	0	0	0	0	24	97	201	KC965767	SH018088.07FU
OTU_2054	0	0	0	0	0	13	0	0	3	0	0	0	3	0	5	0	0	0	0	0	24	100	200	KC966118	SH005459.07FU
OTU_1596	0	0	0	0	0	0	0	0	0	0	0	0	0	5	0	3	15	0	0	0	23	99.4	166	AM999594	SH193244.07FU	p:Ascomycota	c:Eurotiomycetes	o:Chaetothyriales	f:Herpotrichiellaceae	Cladophialophora
OTU_3046	0	0	2	0	0	0	0	0	0	0	6	0	0	8	3	4	0	0	0	0	23	98.5	202	AM260819	SH208594.07FU	p:Ascomycota	c:Eurotiomycetes	o:Chaetothyriales
OTU_1159	0	0	9	7	7	0	0	0	0	0	0	0	0	0	0	0	0	0	0	0	23	96.4	166	AM999549	SH183186.07FU	p:Ascomycota	c:Eurotiomycetes	o:Chaetothyriales	f:Herpotrichiellaceae
OTU_1797	0	0	0	0	0	0	0	0	0	0	23	0	0	0	0	0	0	0	0	0	23	91	201	JQ272393	SH027388.07FU	p:Ascomycota	c:Leotiomycetes	o:Helotiales	f:Helotiaceae	Rhizoscyphus
OTU_3581	4	0	0	0	0	0	0	4	7	2	0	2	0	0	4	0	0	0	0	0	23	93.6	204	AY046399	SH018503.07FU	p:Ascomycota	c:Leotiomycetes	o:Helotiales
OTU_1705	0	0	0	0	0	0	0	0	0	0	0	0	0	23	0	0	0	0	0	0	23	96	201	HM044633	SH013306.07FU	p:Ascomycota	c:Leotiomycetes	o:Helotiales
OTU_1033	23	0	0	0	0	0	0	0	0	0	0	0	0	0	0	0	0	0	0	0	23	97	202	HQ212340	SH201605.07FU	p:Ascomycota	c:Leotiomycetes	o:Helotiales	f:Hyaloscyphaceae
OTU_1479	0	0	0	0	0	0	0	23	0	0	0	0	0	0	0	0	0	0	0	0	23	98	200	KF800273	SH207985.07FU	p:Ascomycota	c:Sordariomycetes	o:Hypocreales
OTU_1990	0	0	0	0	0	0	0	0	0	0	4	0	0	3	0	0	16	0	0	0	23	85.1	202	UDB020837	SH201725.07FU	p:Ascomycota	c:Pezizomycotina_cls_Incertae_sedis	o:Pezizomycotina_ord_Incertae_sedis	f:Pseudeurotiaceae	Teberdinia
OTU_1614	2	0	0	0	0	0	0	0	0	0	0	0	17	2	2	0	0	0	0	0	23	95.5	201	HQ211491	SH203131.07FU	p:Ascomycota	c:Leotiomycetes	o:Rhytismatales	f:Rhytismataceae
OTU_1534	0	0	0	0	0	0	6	17	0	0	0	0	0	0	0	0	0	0	0	0	23	93.5	200	EU516990	SH214108.07FU	p:Ascomycota	c:Eurotiomycetes	o:Verrucariales
OTU_2973	0	0	0	0	0	0	0	0	0	0	3	2	5	0	8	0	5	0	0	0	23	99	202	DQ309200	SH220073.07FU	p:Ascomycota	c:Leotiomycetes
OTU_1514	23	0	0	0	0	0	0	0	0	0	0	0	0	0	0	0	0	0	0	0	23	86	200	HQ211921	SH218288.07FU	p:Ascomycota	c:Leotiomycetes
OTU_1833	0	0	8	0	3	0	0	0	0	0	12	0	0	0	0	0	0	0	0	0	23	96	200	JQ346848	SH021036.07FU	p:Ascomycota
OTU_2684	0	0	0	0	0	0	0	0	0	0	0	9	0	0	12	0	0	2	0	0	23	99	201	KF617633	SH000046.07FU	p:Ascomycota
OTU_1474	0	0	0	0	0	0	0	0	0	0	0	0	4	0	19	0	0	0	0	0	23	99	201	GU234156	SH219805.07FU	p:Basidiomycota	c:Agaricomycetes	o:Agaricales
OTU_2037	0	0	2	21	0	0	0	0	0	0	0	0	0	0	0	0	0	0	0	0	23	90.6	202	KC457179	SH204583.07FU	p:Basidiomycota	c:Pucciniomycetes	o:Platygloeales	f:Eocronartiaceae	Eocronartium
OTU_2074	0	0	0	0	0	0	0	0	0	0	0	2	9	7	5	0	0	0	0	0	23	90.7	204	JQ420944	SH201950.07FU	p:Basidiomycota	c:Agaricomycetes	o:Sebacinales	f:Sebacinales_Group_B
OTU_1937	0	0	0	0	0	0	0	0	0	0	0	0	21	2	0	0	0	0	0	0	23	99.5	200	KF618028	SH003906.07FU	p:Basidiomycota	c:Agaricomycetes	o:Sebacinales
OTU_1334	0	0	0	0	0	0	0	0	0	0	0	0	0	0	13	0	0	10	0	0	23	97	200	UDB002614	SH177996.07FU	p:Basidiomycota	c:Agaricomycetes	o:Thelephorales	f:Thelephoraceae
OTU_1796	0	0	0	0	0	0	14	0	9	0	0	0	0	0	0	0	0	0	0	0	23	73.2	224	EU489881	SH483432.07FU	p:Basidiomycota	c:Tremellomycetes	o:Tremellales	f:Tremellales_fam_Incertae_sedis	Cryptococcus
OTU_1420	0	0	0	0	0	0	0	0	0	0	0	0	0	2	0	0	21	0	0	0	23	80.7	218	GU328609	SH481514.07FU	p:Basidiomycota	c:Tremellomycetes
OTU_1756	0	0	0	0	2	0	0	0	0	0	19	0	0	0	2	0	0	0	0	0	23	99.5	200	JN943807	SH214489.07FU	p:Chytridiomycota	c:Chytridiomycetes	o:Spizellomycetales	f:Spizellomycetaceae	Powellomyces
OTU_1526	0	0	0	0	0	0	0	0	0	0	18	0	0	5	0	0	0	0	0	0	23	76.2	202	KF296721	SH459569.07FU
OTU_2085	0	0	0	22	0	0	0	0	0	0	0	0	0	0	0	0	0	0	0	0	22	95	200	KF617865	SH004486.07FU	p:Ascomycota	c:Archaeorhizomycetes	o:Archaeorhizomycetales	f:Archaeorhizomycetaceae	Archaeorhizomyces
OTU_1741	0	0	0	0	0	0	0	0	0	0	0	0	2	2	18	0	0	0	0	0	22	95	201	EU292248	SH198122.07FU	p:Ascomycota	c:Leotiomycetes	o:Helotiales
OTU_1550	0	0	0	0	0	0	0	0	0	0	0	22	0	0	0	0	0	0	0	0	22	92.6	203	FJ827178	SH209858.07FU	p:Ascomycota	c:Leotiomycetes	o:Helotiales
OTU_2482	0	0	0	3	0	10	0	0	7	2	0	0	0	0	0	0	0	0	0	0	22	92.5	201	JN009707	SH018854.07FU	p:Ascomycota	c:Lecanoromycetes	o:Lecanorales	f:Parmeliaceae	Allantoparmelia
OTU_2563	0	0	3	2	0	2	5	2	0	0	0	0	0	0	8	0	0	0	0	0	22	96.6	204	FJ536352	SH212220.07FU	p:Ascomycota	c:Lecanoromycetes	o:Lecanorales	f:Cladoniaceae	Cladonia	s:Cladonia_cornuta_SH212220.07FU
OTU_2307	0	0	0	9	10	0	0	0	0	3	0	0	0	0	0	0	0	0	0	0	22	96	201	KC966342	SH182088.07FU	p:Ascomycota	c:Lecanoromycetes	o:Lecanorales	f:Parmeliaceae
OTU_2298	2	0	0	0	0	0	0	0	0	0	0	0	3	5	0	0	3	7	2	0	22	93.6	202	KF730811	SH198421.07FU	p:Ascomycota	c:Pezizomycotina_cls_Incertae_sedis	o:Pezizomycotina_ord_Incertae_sedis	f:Pezizomycotina_fam_Incertae_sedis	Dendrospora	s:Dendrospora_tenella_SH198421.07FU
OTU_1768	0	2	0	0	0	18	0	0	0	2	0	0	0	0	0	0	0	0	0	0	22	71.2	205	JN192388	SH008768.07FU	p:Ascomycota	c:Dothideomycetes	o:Pleosporales	f:Pleosporaceae	Curvularia	s:Curvularia_tripogonis_SH008768.07FU
OTU_1482	0	0	0	0	0	0	0	0	22	0	0	0	0	0	0	0	0	0	0	0	22	85.7	203	DQ018094	SH010274.07FU	p:Ascomycota	c:Dothideomycetes	o:Pleosporales	f:Pleosporales_fam_Incertae_sedis	Dictyosporium
OTU_2036	5	0	0	0	0	0	0	0	17	0	0	0	0	0	0	0	0	0	0	0	22	96.5	201	HM538462	SH206163.07FU	p:Ascomycota	c:Lecanoromycetes	o:Teloschistales	f:Teloschistaceae	Caloplaca	s:Caloplaca_stillicidiorum_SH206163.07FU
OTU_1860	0	0	0	0	0	0	0	0	0	0	0	0	0	0	0	0	22	0	0	0	22	84.2	203	KF428424	SH215249.07FU	p:Ascomycota	c:Leotiomycetes
OTU_3524	0	0	0	6	3	0	4	9	0	0	0	0	0	0	0	0	0	0	0	0	22	94	200	UDB003235	SH218851.07FU	p:Basidiomycota	c:Agaricomycetes	o:Agaricales	f:Strophariaceae	Hebeloma	s:Hebeloma_cylindrosporum_SH218851.07FU
OTU_668	12	0	0	0	0	0	10	0	0	0	0	0	0	0	0	0	0	0	0	0	22	92.4	210	JQ890260	SH222390.07FU	p:Basidiomycota	c:Agaricomycetes	o:Agaricales	f:Cortinariaceae
OTU_1839	0	0	0	0	19	3	0	0	0	0	0	0	0	0	0	0	0	0	0	0	22	93.1	202	KF800354	SH479799.07FU	p:Basidiomycota	c:Agaricomycetes	o:Agaricales
OTU_2086	0	0	8	9	0	2	0	0	0	0	0	0	0	0	3	0	0	0	0	0	22	93.5	200	FR682238	SH211826.07FU	p:Basidiomycota	c:Exobasidiomycetes	o:Exobasidiales
OTU_1511	0	0	0	0	0	0	0	0	0	0	0	20	0	0	0	0	0	2	0	0	22	92.5	201	HQ154381	SH213130.07FU	p:Basidiomycota	c:Agaricomycetes	o:Sebacinales	f:Sebacinaceae
OTU_1366	0	0	0	0	0	0	0	0	22	0	0	0	0	0	0	0	0	0	0	0	22	80.3	208	HQ660084	SH020876.07FU	p:Basidiomycota	c:Tremellomycetes	o:Tremellales	f:Tremellales_fam_Incertae_sedis	Bandoniozyma
OTU_1893	0	0	0	0	0	0	0	0	0	0	0	0	0	0	0	0	22	0	0	0	22	78.4	208	EF363150	SH213903.07FU	p:Basidiomycota	c:Tremellomycetes	o:Tremellales	f:Tremellales_fam_Incertae_sedis	Cryptococcus
OTU_1855	0	0	0	0	0	4	0	0	0	0	0	0	0	0	18	0	0	0	0	0	22	84.2	202	KF296901	SH026509.07FU	p:Basidiomycota	c:Tremellomycetes
OTU_2230	0	6	0	0	8	3	0	0	2	0	0	0	0	0	0	0	0	0	3	0	22	94.1	203	KC222820	SH180900.07FU	p:Rozellomycota
OTU_2102	0	0	0	4	7	0	0	9	0	2	0	0	0	0	0	0	0	0	0	0	22	90	200	KF296841	SH016262.07FU	p:Rozellomycota
OTU_1359	0	0	22	0	0	0	0	0	0	0	0	0	0	0	0	0	0	0	0	0	22	76.1	201	KF296832	SH471917.07FU
OTU_1910	0	0	0	0	0	0	0	0	0	0	0	0	0	22	0	0	0	0	0	0	22	78.3	203	KF617758	SH021562.07FU
OTU_2234	4	2	0	2	8	2	3	0	0	0	0	0	0	0	0	0	0	0	0	0	21	92	200	EU516979	SH019199.07FU	p:Ascomycota	c:Dothideomycetes	o:Capnodiales
OTU_1810	12	0	0	0	0	0	3	0	6	0	0	0	0	0	0	0	0	0	0	0	21	87	200	EU035407	SH022462.07FU	p:Ascomycota	c:Eurotiomycetes	o:Chaetothyriales	f:Herpotrichiellaceae	Cladophialophora
OTU_1778	0	0	2	2	2	8	2	5	0	0	0	0	0	0	0	0	0	0	0	0	21	86.4	199	AY971710	SH015552.07FU	p:Ascomycota	c:Eurotiomycetes	o:Chaetothyriales	f:Herpotrichiellaceae	Phaeomoniella
OTU_1889	0	0	0	3	2	2	0	11	0	3	0	0	0	0	0	0	0	0	0	0	21	79.9	204	KF297088	SH482935.07FU	p:Ascomycota	c:Eurotiomycetes	o:Chaetothyriales
OTU_2466	0	0	0	0	7	2	4	0	0	8	0	0	0	0	0	0	0	0	0	0	21	95	181	AY604526	SH206393.07FU	p:Ascomycota	c:Dothideomycetes	o:Dothideales	f:Dothideaceae	Endoconidioma	s:Endoconidioma_populi_SH206393.07FU
OTU_2506	0	0	0	0	0	0	0	0	19	2	0	0	0	0	0	0	0	0	0	0	21	84.1	201	EF434043	SH025749.07FU	p:Ascomycota	c:Geoglossomycetes	o:Geoglossales	f:Geoglossaceae	Sarcoleotia
OTU_1980	0	0	0	0	0	0	0	0	0	0	0	0	18	0	3	0	0	0	0	0	21	92.6	202	AF081443	SH201620.07FU	p:Ascomycota	c:Leotiomycetes	o:Helotiales
OTU_1746	0	0	0	0	0	0	0	0	0	0	0	0	0	0	21	0	0	0	0	0	21	96.5	200	HQ211723	SH201611.07FU	p:Ascomycota	c:Leotiomycetes	o:Helotiales	f:Helotiaceae
OTU_2612	0	0	0	0	0	0	0	0	0	0	0	2	14	0	5	0	0	0	0	0	21	97	200	HQ212234	SH024979.07FU	p:Ascomycota	c:Leotiomycetes	o:Helotiales	f:Vibrisseaceae
OTU_2383	0	0	0	0	0	0	0	0	0	0	6	0	0	0	4	0	0	11	0	0	21	94.6	202	HQ212340	SH201605.07FU	p:Ascomycota	c:Leotiomycetes	o:Helotiales	f:Hyaloscyphaceae
OTU_1717	0	0	21	0	0	0	0	0	0	0	0	0	0	0	0	0	0	0	0	0	21	95	201	FJ756751	SH210015.07FU	p:Ascomycota	c:Lecanoromycetes	o:Lecanorales	f:Cladoniaceae	Cladonia	s:Cladonia_pyxidata_SH210015.07FU
OTU_2796	0	2	0	4	0	4	0	11	0	0	0	0	0	0	0	0	0	0	0	0	21	97	203	FJ756751	SH210015.07FU	p:Ascomycota	c:Lecanoromycetes	o:Lecanorales	f:Cladoniaceae	Cladonia	s:Cladonia_pyxidata_SH210015.07FU
OTU_2289	0	0	3	0	0	0	5	0	0	0	13	0	0	0	0	0	0	0	0	0	21	95.1	205	DQ001277	SH032303.07FU	p:Ascomycota	c:Lecanoromycetes	o:Lecanorales	f:Cladoniaceae	Cladonia
OTU_1941	0	0	0	0	0	0	0	0	0	0	0	0	0	0	0	0	21	0	0	0	21	93.5	201	JQ247339	SH217003.07FU	p:Ascomycota	c:Leotiomycetes	o:Leotiomycetes_ord_Incertae_sedis	f:Myxotrichaceae
OTU_2209	2	0	0	0	0	0	10	0	9	0	0	0	0	0	0	0	0	0	0	0	21	91	200	EF635654	SH188326.07FU	p:Ascomycota	c:Orbiliomycetes	o:Orbiliales	f:Orbiliaceae
OTU_923	0	0	0	0	0	0	0	0	2	0	0	0	0	0	19	0	0	0	0	0	21	100	200	KF617632	SH027945.07FU	p:Ascomycota	c:Pezizomycotina_cls_Incertae_sedis	o:Pezizomycotina_ord_Incertae_sedis	f:Pezizomycotina_fam_Incertae_sedis	Scolecobasidium
OTU_1801	0	2	0	0	0	0	0	3	4	0	12	0	0	0	0	0	0	0	0	0	21	96.3	160	GQ203789	SH019481.07FU	p:Ascomycota	c:Dothideomycetes	o:Pleosporales	f:Sporormiaceae	Sporormiella
OTU_1663	21	0	0	0	0	0	0	0	0	0	0	0	0	0	0	0	0	0	0	0	21	95	202	KC965947	SH014344.07FU	p:Ascomycota	c:Dothideomycetes	o:Pleosporales
OTU_1498	0	0	0	0	0	0	0	0	0	21	0	0	0	0	0	0	0	0	0	0	21	92.5	200	KC965166	SH020707.07FU	p:Ascomycota	c:Eurotiomycetes	o:Verrucariales
OTU_812	0	0	0	0	0	0	0	0	0	0	0	5	3	10	0	0	0	3	0	0	21	98	200	KF467101	SH203162.07FU	p:Ascomycota	c:Sordariomycetes	o:Xylariales	f:Xylariales_fam_Incertae_sedis	Microdochium
OTU_2011	0	0	0	0	2	2	0	10	5	0	2	0	0	0	0	0	0	0	0	0	21	90.7	205	AM901815	SH200279.07FU	p:Ascomycota	c:Dothideomycetes
OTU_2165	0	0	3	7	5	2	0	2	2	0	0	0	0	0	0	0	0	0	0	0	21	88.1	201	EF373561	SH200318.07FU	p:Ascomycota	c:Lecanoromycetes
OTU_2526	0	8	2	4	5	0	0	0	0	2	0	0	0	0	0	0	0	0	0	0	21	94	200	EF373563	SH005236.07FU	p:Ascomycota	c:Lecanoromycetes
OTU_1605	0	0	0	0	0	0	0	0	0	0	0	2	0	0	0	16	0	0	3	0	21	96	200	JF792859	SH206118.07FU	p:Ascomycota
OTU_2914	6	0	0	0	0	0	0	0	0	0	7	0	0	0	8	0	0	0	0	0	21	95.5	200	KC791018	SH215044.07FU	p:Ascomycota	c:Lecanoromycetes
OTU_3090	0	0	0	0	0	0	0	0	0	0	0	0	2	8	7	2	0	2	0	0	21	100	200	KC965432	SH018522.07FU	p:Ascomycota	c:Leotiomycetes
OTU_1012	0	0	0	0	0	0	0	0	0	0	0	0	0	0	0	0	21	0	0	0	21	97	200	KF617576	SH188539.07FU	p:Basidiomycota	c:Agaricomycetes	o:Agaricales	f:Cortinariaceae	Cortinarius
OTU_1277	0	0	0	0	0	0	0	2	2	0	0	0	2	8	0	7	0	0	0	0	21	100	200	UDB020782	SH176939.07FU	p:Basidiomycota	c:Agaricomycetes	o:Agaricales	f:Strophariaceae	Galerina
OTU_1908	0	0	0	0	0	0	0	0	0	0	0	0	10	11	0	0	0	0	0	0	21	100	200	GU998357	SH215813.07FU	p:Basidiomycota	c:Agaricomycetes	o:Agaricales	f:Mycenaceae	Mycena
OTU_1542	21	0	0	0	0	0	0	0	0	0	0	0	0	0	0	0	0	0	0	0	21	94.6	202	KF800607	SH003927.07FU	p:Basidiomycota	c:Agaricomycetes	o:Polyporales
OTU_2063	0	0	0	0	0	0	0	0	0	0	21	0	0	0	0	0	0	0	0	0	21	89.2	204	AF444560	SH012886.07FU	p:Basidiomycota	c:Microbotryomycetes	o:Sporidiobolales	f:Sporidiobolales_fam_Incertae_sedis	Rhodotorula
OTU_2004	4	0	0	0	0	12	0	0	5	0	0	0	0	0	0	0	0	0	0	0	21	90.6	202	AJ581037	SH004914.07FU	p:Basidiomycota	c:Tremellomycetes	o:Tremellales
OTU_981	0	0	0	0	0	5	0	12	0	4	0	0	0	0	0	0	0	0	0	0	21	99	202	HM044638	SH187873.07FU	p:Zygomycota	c:Mortierellomycotina_cls_Incertae_sedis	o:Mortierellales	f:Mortierellaceae	Mortierella
OTU_3093	0	0	0	0	0	0	0	0	0	0	0	9	2	0	10	0	0	0	0	0	21	97	200	AM711491	SH030754.07FU
OTU_1823	0	0	18	3	0	0	0	0	0	0	0	0	0	0	0	0	0	0	0	0	21	88.6	201	KC966220	SH019364.07FU
OTU_1134	0	0	0	7	0	13	0	0	0	0	0	0	0	0	0	0	0	0	0	0	20	100	200	KC965265	SH210902.07FU	p:Ascomycota	c:Lecanoromycetes	o:Baeomycetales	f:Baeomycetaceae	Baeomyces	s:Baeomyces_rufus_SH210902.07FU
OTU_2588	0	0	0	0	0	0	0	0	0	0	0	0	0	11	9	0	0	0	0	0	20	86	207	JF499833	SH214166.07FU	p:Ascomycota	c:Dothideomycetes	o:Capnodiales	f:Teratosphaeriaceae	Catenulostroma	s:Catenulostroma_hermanusense_SH214166.07FU
OTU_1702	0	16	0	0	4	0	0	0	0	0	0	0	0	0	0	0	0	0	0	0	20	85.4	205	EU490102	SH211759.07FU	p:Ascomycota	c:Dothideomycetes	o:Capnodiales
OTU_4701	0	0	0	0	8	8	0	0	2	2	0	0	0	0	0	0	0	0	0	0	20	87.6	202	EU139139	SH199274.07FU	p:Ascomycota	c:Eurotiomycetes	o:Chaetothyriales	f:Herpotrichiellaceae	Rhinocladiella
OTU_4310	0	0	0	2	0	0	0	0	0	0	2	2	2	0	0	12	0	0	0	0	20	97.5	200	FJ475797	SH217841.07FU	p:Ascomycota	c:Eurotiomycetes	o:Chaetothyriales	f:Herpotrichiellaceae
OTU_2521	0	2	8	0	0	0	0	0	0	0	5	0	5	0	0	0	0	0	0	0	20	100	140	EF434092	SH467192.07FU	p:Ascomycota	c:Geoglossomycetes	o:Geoglossales
OTU_4718	0	0	0	2	0	2	2	0	0	14	0	0	0	0	0	0	0	0	0	0	20	96.9	196	AF486119	SH214265.07FU	p:Ascomycota	c:Leotiomycetes	o:Helotiales	f:Helotiales_fam_Incertae_sedis	Cadophora	s:Cadophora_finlandica_SH214265.07FU
OTU_2253	0	0	0	0	0	0	0	0	0	0	0	0	0	0	0	0	3	0	17	0	20	96	200	JN655580	SH004623.07FU	p:Ascomycota	c:Leotiomycetes	o:Helotiales
OTU_1517	0	0	0	0	0	0	0	0	0	0	0	0	0	0	20	0	0	0	0	0	20	93	201	JX496104	SH186935.07FU	p:Ascomycota	c:Dothideomycetes	o:Pleosporales
OTU_1428	0	0	0	0	0	0	0	0	0	0	0	0	14	0	0	0	6	0	0	0	20	86.1	202	EF619873	SH014329.07FU	p:Ascomycota	c:Dothideomycetes	o:Venturiales	f:Venturiaceae
OTU_1545	0	0	0	0	0	0	0	0	0	0	0	0	20	0	0	0	0	0	0	0	20	89.1	202	FJ455023	SH002080.07FU	p:Ascomycota
OTU_1472	0	0	11	3	0	0	0	0	2	0	0	0	0	0	4	0	0	0	0	0	20	98.8	163	JN053083	SH200317.07FU	p:Ascomycota	c:Lecanoromycetes
OTU_2636	20	0	0	0	0	0	0	0	0	0	0	0	0	0	0	0	0	0	0	0	20	97	201	KC457014	SH218624.07FU	p:Ascomycota	c:Leotiomycetes
OTU_2079	0	0	0	0	0	0	0	0	0	0	0	0	0	20	0	0	0	0	0	0	20	92.5	200	KC965994	SH475074.07FU	p:Ascomycota
OTU_4813	0	0	0	0	0	0	0	0	0	0	0	0	20	0	0	0	0	0	0	0	20	96	201	KF617250	SH183187.07FU	p:Ascomycota	c:Dothideomycetes
OTU_1497	0	0	0	0	0	0	0	0	0	0	0	0	0	20	0	0	0	0	0	0	20	97.5	202	FJ378756	SH188569.07FU	p:Basidiomycota	c:Agaricomycetes	o:Agaricales	f:Cortinariaceae
OTU_1525	0	0	0	0	0	0	0	0	0	0	20	0	0	0	0	0	0	0	0	0	20	76.6	201	DQ925506	SH012792.07FU	p:Basidiomycota	c:Agaricomycetes	o:Cantharellales	f:Tulasnellaceae
OTU_766	3	0	0	17	0	0	0	0	0	0	0	0	0	0	0	0	0	0	0	0	20	94.1	202	JQ350874	SH015962.07FU	p:Basidiomycota	c:Agaricomycetes	o:Corticiales	f:Corticiaceae	Waitea
OTU_1418	0	4	0	0	4	0	0	10	0	2	0	0	0	0	0	0	0	0	0	0	20	99	200	GU328639	SH026510.07FU	p:Basidiomycota	c:Tremellomycetes	o:Cystofilobasidiales
OTU_2502	0	0	0	0	0	0	0	0	0	0	15	0	0	2	0	0	0	0	3	0	20	79.5	200	GU328639	SH026510.07FU	p:Basidiomycota	c:Tremellomycetes	o:Cystofilobasidiales
OTU_1447	0	0	0	0	0	0	0	0	0	0	0	0	0	0	20	0	0	0	0	0	20	100	200	UDB015744	SH182263.07FU	p:Basidiomycota	c:Agaricomycetes	o:Russulales	f:Russulaceae	Lactarius	s:Lactarius_uvidus_SH182263.07FU
OTU_2688	2	0	0	0	0	0	0	2	7	9	0	0	0	0	0	0	0	0	0	0	20	78.7	202	FJ820685	SH022684.07FU	p:Basidiomycota	c:Microbotryomycetes	o:Sporidiobolales	f:Sporidiobolales_fam_Incertae_sedis	Rhodotorula
OTU_1837	0	0	0	0	0	0	0	0	0	0	0	2	2	12	0	0	0	4	0	0	20	95	181	JX981874	SH213411.07FU	p:Basidiomycota	c:Microbotryomycetes	o:Sporidiobolales	f:Sporidiobolales_fam_Incertae_sedis	Rhodotorula
OTU_1820	20	0	0	0	0	0	0	0	0	0	0	0	0	0	0	0	0	0	0	0	20	94	201	UDB013181	SH003405.07FU	p:Basidiomycota	c:Agaricomycetes	o:Thelephorales	f:Thelephoraceae	Odontia
OTU_1894	0	0	0	0	0	0	0	0	0	0	0	2	4	3	0	0	11	0	0	0	20	87.1	201	EU754992	SH473947.07FU	p:Basidiomycota	c:Microbotryomycetes
OTU_1775	0	0	0	0	0	0	0	0	0	0	0	0	0	0	0	0	20	0	0	0	20	93	201	JN889785	SH213413.07FU	p:Basidiomycota	c:Microbotryomycetes
OTU_4457	0	0	0	12	2	2	2	2	0	0	0	0	0	0	0	0	0	0	0	0	20	77.1	201	KC965759	SH018102.07FU
OTU_3108	0	0	0	0	0	0	0	0	0	0	0	2	2	0	0	2	0	7	6	0	19	100	200	HE605213	SH199199.07FU	p:Ascomycota	c:Eurotiomycetes	o:Chaetothyriales	f:Herpotrichiellaceae
OTU_1230	2	0	0	0	0	0	0	0	0	0	0	4	0	5	2	0	0	6	0	0	19	97	202	KC456767	SH196476.07FU	p:Ascomycota	c:Leotiomycetes	o:Helotiales	f:Helotiales_fam_Incertae_sedis	Catenulifera
OTU_1443	0	0	0	0	0	0	0	0	12	0	0	0	0	0	0	0	4	0	3	0	19	99.5	200	FJ554419	SH211884.07FU	p:Ascomycota	c:Leotiomycetes	o:Helotiales	f:Dermateaceae
OTU_2034	0	0	0	0	6	0	0	0	13	0	0	0	0	0	0	0	0	0	0	0	19	94.5	201	JQ759626	SH181553.07FU	p:Ascomycota	c:Leotiomycetes	o:Helotiales
OTU_1092	0	0	0	0	0	0	0	11	0	0	0	0	0	0	0	6	0	0	2	0	19	83.8	210	JN032549	SH198554.07FU	p:Basidiomycota	c:Agaricomycetes	o:Hymenochaetales
OTU_1122	0	0	2	0	17	0	0	0	0	0	0	0	0	0	0	0	0	0	0	0	19	99	200	UDB016038	SH218422.07FU	p:Basidiomycota	c:Agaricomycetes	o:Russulales	f:Russulaceae	Russula	s:Russula_griseascens_SH218422.07FU
OTU_1995	19	0	0	0	0	0	0	0	0	0	0	0	0	0	0	0	0	0	0	0	19	99	201	HQ154375	SH214708.07FU	p:Basidiomycota	c:Agaricomycetes	o:Sebacinales	f:Sebacinaceae
OTU_2030	0	3	0	0	0	0	0	12	0	4	0	0	0	0	0	0	0	0	0	0	19	98.5	200	UDB018588	SH184847.07FU	p:Basidiomycota	c:Agaricomycetes	o:Thelephorales	f:Thelephoraceae
OTU_2477	0	0	0	0	6	6	0	4	3	0	0	0	0	0	0	0	0	0	0	0	19	70.2	218	FM178287	SH020873.07FU	p:Basidiomycota	c:Tremellomycetes	o:Tremellales	f:Tremellales_fam_Incertae_sedis	Cryptococcus
OTU_1814	12	0	0	0	0	0	0	0	0	0	0	0	0	0	0	0	7	0	0	0	19	92.6	203	UDB018809	SH181986.07FU	p:Basidiomycota	c:Tremellomycetes	o:Tremellales	f:Tremellales_fam_Incertae_sedis	Tremella	s:Tremella_foliacea_SH181986.07FU
OTU_1740	0	0	0	0	0	0	0	0	0	0	0	0	0	0	19	0	0	0	0	0	19	91.2	205	FR682380	SH020752.07FU	p:Basidiomycota
OTU_2380	0	0	7	6	2	4	0	0	0	0	0	0	0	0	0	0	0	0	0	0	19	83.2	202	KF780606	SH022250.07FU	p:Basidiomycota	c:Microbotryomycetes
OTU_1681	0	4	0	0	0	0	0	0	0	0	5	2	0	4	2	0	2	0	0	0	19	71.6	201	HM240125	SH199186.07FU	p:Chytridiomycota
OTU_3738	0	0	17	0	0	0	0	2	0	0	0	0	0	0	0	0	0	0	0	0	19	98	200	DQ309131	SH180125.07FU	p:Zygomycota	c:Mortierellomycotina_cls_Incertae_sedis	o:Mortierellales	f:Mortierellaceae	Mortierella
OTU_2029	6	0	0	0	0	0	0	10	3	0	0	0	0	0	0	0	0	0	0	0	19	99.5	200	KC884338	SH005839.07FU
OTU_2653	0	0	0	0	0	0	0	0	0	0	0	0	5	0	8	0	0	3	0	3	19	82.5	206	KC965876	SH459961.07FU
OTU_1805	0	0	0	0	0	0	0	0	0	0	0	0	19	0	0	0	0	0	0	0	19	98	201	KF296739	SH015846.07FU
OTU_4227	0	6	12	0	0	0	0	0	0	0	0	0	0	0	0	0	0	0	0	0	18	97	200	EU292259	SH180923.07FU	p:Ascomycota	c:Archaeorhizomycetes	o:Archaeorhizomycetales	f:Archaeorhizomycetaceae	Archaeorhizomyces
OTU_2279	0	0	0	0	6	3	0	0	9	0	0	0	0	0	0	0	0	0	0	0	18	82.5	200	KC965680	SH208581.07FU	p:Ascomycota	c:Eurotiomycetes	o:Chaetothyriales
OTU_2156	0	0	0	0	2	0	0	0	16	0	0	0	0	0	0	0	0	0	0	0	18	91.6	202	KC966354	SH023345.07FU	p:Ascomycota	c:Eurotiomycetes	o:Chaetothyriales
OTU_4509	0	2	0	6	2	0	2	2	0	2	2	0	0	0	0	0	0	0	0	0	18	92.1	203	KC966354	SH023345.07FU	p:Ascomycota	c:Eurotiomycetes	o:Chaetothyriales
OTU_2154	0	0	0	0	0	0	0	0	0	0	0	2	8	2	6	0	0	0	0	0	18	96	202	KF617864	SH220712.07FU	p:Ascomycota	c:Sordariomycetes	o:Coniochaetales
OTU_950	0	0	0	0	0	0	0	0	2	0	0	0	0	0	0	5	0	11	0	0	18	95.5	200	JF817334	SH021792.07FU	p:Ascomycota	c:Dothideomycetes	o:Dothideales	f:Dothideaceae	Dothidea
OTU_4551	0	16	2	0	0	0	0	0	0	0	0	0	0	0	0	0	0	0	0	0	18	98.5	200	AB476495	SH218284.07FU	p:Ascomycota	c:Leotiomycetes	o:Helotiales
OTU_1984	0	0	0	0	0	0	0	0	0	0	0	3	0	0	10	0	0	5	0	0	18	95.5	201	HM136620	SH031209.07FU	p:Ascomycota	c:Leotiomycetes	o:Helotiales
OTU_1515	0	0	0	3	0	0	0	0	15	0	0	0	0	0	0	0	0	0	0	0	18	93.1	203	JN859270	SH198117.07FU	p:Ascomycota	c:Leotiomycetes	o:Helotiales
OTU_1758	0	0	0	0	0	0	2	13	3	0	0	0	0	0	0	0	0	0	0	0	18	77.3	207	KC965932	SH462082.07FU	p:Ascomycota	c:Sordariomycetes	o:Hypocreales
OTU_1966	0	0	7	7	0	0	0	4	0	0	0	0	0	0	0	0	0	0	0	0	18	96.1	203	FJ756751	SH210015.07FU	p:Ascomycota	c:Lecanoromycetes	o:Lecanorales	f:Cladoniaceae	Cladonia	s:Cladonia_pyxidata_SH210015.07FU
OTU_1712	0	0	0	0	0	16	0	0	2	0	0	0	0	0	0	0	0	0	0	0	18	85.6	202	FJ554208	SH458211.07FU	p:Ascomycota	c:Lecanoromycetes	o:Lecanorales
OTU_2378	0	0	0	0	2	12	0	2	0	2	0	0	0	0	0	0	0	0	0	0	18	89.5	200	UDB020633	SH201703.07FU	p:Ascomycota	c:Leotiomycetes	o:Leotiomycetes_ord_Incertae_sedis	f:Leotiomycetes_fam_Incertae_sedis	Collophora
OTU_2468	0	0	0	0	0	0	8	0	0	10	0	0	0	0	0	0	0	0	0	0	18	94	200	JX195337	SH012228.07FU	p:Ascomycota	c:Lecanoromycetes	o:Peltigerales	f:Peltigeraceae	Peltigera
OTU_2334	0	0	0	0	0	0	0	0	0	0	3	0	2	0	4	0	9	0	0	0	18	99.5	200	HQ211492	SH215465.07FU	p:Ascomycota	c:Pezizomycetes	o:Pezizales
OTU_1794	0	0	0	0	0	0	0	18	0	0	0	0	0	0	0	0	0	0	0	0	18	88.6	201	UDB020837	SH201725.07FU	p:Ascomycota	c:Pezizomycotina_cls_Incertae_sedis	o:Pezizomycotina_ord_Incertae_sedis	f:Pseudeurotiaceae	Teberdinia
OTU_1500	0	0	0	0	0	0	0	18	0	0	0	0	0	0	0	0	0	0	0	0	18	98.5	200	DQ420812	SH180709.07FU	p:Ascomycota	c:Dothideomycetes	o:Pleosporales	f:Lophiostomataceae	Lophiostoma
OTU_2710	0	0	0	0	0	0	0	0	0	0	0	7	4	0	5	0	0	2	0	0	18	97	197	KF251163	SH208465.07FU	p:Ascomycota	c:Dothideomycetes	o:Pleosporales	f:Phaeosphaeriaceae	Neostagonospora	s:Neostagonospora_caricis_SH208465.07FU
OTU_2213	0	0	0	0	6	0	0	0	4	8	0	0	0	0	0	0	0	0	0	0	18	81.8	203	JN890054	SH469264.07FU	p:Ascomycota	c:Dothideomycetes	o:Pleosporales
OTU_856	0	0	2	3	0	0	11	0	0	0	0	0	0	2	0	0	0	0	0	0	18	96.5	200	FJ552973	SH203129.07FU	p:Ascomycota	c:Leotiomycetes	o:Rhytismatales	f:Rhytismataceae	Coccomyces
OTU_2631	0	2	0	0	4	0	0	0	2	10	0	0	0	0	0	0	0	0	0	0	18	96	201	HM030611	SH026242.07FU	p:Ascomycota	c:Sordariomycetes	o:Sordariales
OTU_1902	0	0	0	0	0	0	0	0	0	0	0	0	0	11	4	3	0	0	0	0	18	100	200	UDB020469	SH205577.07FU	p:Ascomycota	c:Dothideomycetes	o:Venturiales	f:Sympoventuriaceae
OTU_1870	0	18	0	0	0	0	0	0	0	0	0	0	0	0	0	0	0	0	0	0	18	90.5	200	KF297174	SH005247.07FU	p:Ascomycota	c:Eurotiomycetes	o:Verrucariales
OTU_2286	0	0	0	0	0	0	0	0	0	6	5	0	0	0	0	0	3	2	2	0	18	97.5	200	FR682371	SH028801.07FU	p:Ascomycota
OTU_2372	0	0	0	0	6	0	0	2	0	4	4	0	0	0	0	0	2	0	0	0	18	99.5	200	KC965665	SH018520.07FU	p:Ascomycota	c:Leotiomycetes
OTU_3069	2	0	4	2	0	0	0	2	0	0	8	0	0	0	0	0	0	0	0	0	18	95	202	UDB020543	SH185114.07FU	p:Basidiomycota	c:Agaricomycetes	o:Agaricales	f:Clavariaceae	Clavaria
OTU_3814	0	0	0	0	0	0	0	0	0	0	0	0	0	0	0	0	18	0	0	0	18	99	201	UDB021507	SH135289.07FU	p:Basidiomycota	c:Agaricomycetes	o:Agaricales	f:Cortinariaceae	Cortinarius	s:Cortinarius_transatlanticus_SH135289.07FU
OTU_2599	0	0	0	0	0	0	0	0	8	0	0	0	8	0	2	0	0	0	0	0	18	95	201	KC965598	SH187318.07FU	p:Basidiomycota	c:Agaricomycetes	o:Agaricales	f:Inocybaceae	Inocybe
OTU_882	0	0	0	0	0	0	0	2	0	0	0	16	0	0	0	0	0	0	0	0	18	78	205	JX042676	SH214454.07FU	p:Basidiomycota	c:Agaricomycetes	o:Agaricales	f:Clavariaceae
OTU_2362	0	0	0	7	0	9	2	0	0	0	0	0	0	0	0	0	0	0	0	0	18	70.7	215	AF444556	SH216152.07FU	p:Basidiomycota	c:Agaricostilbomycetes	o:Agaricostilbales	f:Agaricostilbaceae	Sterigmatomyces	s:Sterigmatomyces_halophilus_SH216152.07FU
OTU_2184	0	0	0	0	3	0	0	11	4	0	0	0	0	0	0	0	0	0	0	0	18	98.5	202	HQ154240	SH192985.07FU	p:Basidiomycota	c:Agaricomycetes	o:Sebacinales	f:Sebacinaceae
OTU_3432	0	0	0	0	0	0	0	0	0	0	5	0	0	11	0	0	0	2	0	0	18	94.6	202	HQ850143	SH003324.07FU	p:Basidiomycota	c:Agaricomycetes	o:Sebacinales	f:Sebacinales_Group_B
OTU_1959	0	10	8	0	0	0	0	0	0	0	0	0	0	0	0	0	0	0	0	0	18	92.6	203	GU054128	SH026515.07FU	p:Basidiomycota	c:Agaricomycetes	o:Trechisporales	f:Hydnodontaceae	Trechispora
OTU_2091	0	0	0	0	0	0	0	0	0	0	0	0	0	0	18	0	0	0	0	0	18	92.2	204	AF444305	SH181985.07FU	p:Basidiomycota	c:Tremellomycetes	o:Tremellales	f:Tremellales_fam_Incertae_sedis	Cryptococcus	s:Cryptococcus_skinneri_SH181985.07FU
OTU_2347	0	0	0	2	9	3	0	0	0	2	0	0	0	0	2	0	0	0	0	0	18	89.7	204	UDB018809	SH181986.07FU	p:Basidiomycota	c:Tremellomycetes	o:Tremellales	f:Tremellales_fam_Incertae_sedis	Tremella	s:Tremella_foliacea_SH181986.07FU
OTU_2798	0	0	0	0	7	0	0	4	5	0	0	0	0	2	0	0	0	0	0	0	18	77	200	KF274201	SH215077.07FU	p:Basidiomycota	c:Tremellomycetes
OTU_1522	0	0	0	0	0	0	0	0	0	0	0	0	0	0	18	0	0	0	0	0	18	95	202	EU516949	SH020414.07FU
OTU_1929	0	0	0	0	0	2	0	13	3	0	0	0	0	0	0	0	0	0	0	0	18	98	200	HG764529	SH213826.07FU
OTU_1727	0	0	18	0	0	0	0	0	0	0	0	0	0	0	0	0	0	0	0	0	18	96.1	180	HQ260147	SH021561.07FU
OTU_2361	2	2	0	7	0	0	0	3	4	0	0	0	0	0	0	0	0	0	0	0	18	72.1	208	KC966007	SH459632.07FU
OTU_2460	0	2	0	0	0	0	0	0	0	15	0	0	0	0	0	0	0	0	0	0	17	91	201	KC966073	SH027348.07FU	p:Ascomycota	c:Dothideomycetes	o:Capnodiales
OTU_3539	0	3	0	0	0	2	5	5	2	0	0	0	0	0	0	0	0	0	0	0	17	96	200	KF815640	SH214164.07FU	p:Ascomycota	c:Dothideomycetes	o:Capnodiales
OTU_2197	0	0	0	0	0	10	0	3	4	0	0	0	0	0	0	0	0	0	0	0	17	85.6	209	EU139140	SH016643.07FU	p:Ascomycota	c:Eurotiomycetes	o:Chaetothyriales	f:Herpotrichiellaceae	Rhinocladiella
OTU_1884	0	0	15	0	0	0	0	0	0	0	0	0	0	0	2	0	0	0	0	0	17	98.5	200	FM997929	SH208599.07FU	p:Ascomycota	c:Eurotiomycetes	o:Chaetothyriales	f:Herpotrichiellaceae
OTU_1761	13	0	2	0	0	0	0	2	0	0	0	0	0	0	0	0	0	0	0	0	17	95	200	KC966346	SH022464.07FU	p:Ascomycota	c:Eurotiomycetes	o:Chaetothyriales
OTU_3423	0	2	0	0	12	0	0	0	0	3	0	0	0	0	0	0	0	0	0	0	17	83	206	KC966354	SH023345.07FU	p:Ascomycota	c:Eurotiomycetes	o:Chaetothyriales
OTU_2358	0	0	0	0	0	0	7	8	0	0	0	0	0	0	0	0	2	0	0	0	17	100	200	KF617864	SH220712.07FU	p:Ascomycota	c:Sordariomycetes	o:Coniochaetales
OTU_2040	0	0	0	17	0	0	0	0	0	0	0	0	0	0	0	0	0	0	0	0	17	70.8	219	FJ552804	SH021795.07FU	p:Ascomycota	c:Dothideomycetes	o:Dothideales	f:Dothioraceae
OTU_1904	0	0	0	0	0	0	0	0	0	0	0	0	0	13	0	0	0	4	0	0	17	95.5	201	AB847022	SH205736.07FU	p:Ascomycota	c:Leotiomycetes	o:Helotiales	f:Helotiales_fam_Incertae_sedis	Leptodontidium
OTU_1917	0	0	0	0	0	3	0	0	0	0	0	0	3	0	0	0	0	3	8	0	17	97	200	KC748491	SH174856.07FU	p:Ascomycota	c:Leotiomycetes	o:Helotiales	f:Sclerotiniaceae	Sclerotinia
OTU_3258	0	3	0	0	2	4	4	0	2	2	0	0	0	0	0	0	0	0	0	0	17	93.6	202	AB476495	SH218284.07FU	p:Ascomycota	c:Leotiomycetes	o:Helotiales
OTU_1887	0	0	0	0	0	0	13	0	4	0	0	0	0	0	0	0	0	0	0	0	17	91	200	EU726289	SH019855.07FU	p:Ascomycota	c:Leotiomycetes	o:Helotiales
OTU_2376	14	0	0	0	0	3	0	0	0	0	0	0	0	0	0	0	0	0	0	0	17	96	201	GU083256	SH198120.07FU	p:Ascomycota	c:Leotiomycetes	o:Helotiales
OTU_3416	0	0	0	0	0	0	0	5	0	0	0	2	0	5	5	0	0	0	0	0	17	88.5	200	HM044632	SH013010.07FU	p:Ascomycota	c:Leotiomycetes	o:Helotiales
OTU_2133	0	0	0	0	0	0	0	0	0	0	6	0	0	0	0	0	11	0	0	0	17	93	201	JF449506	SH194265.07FU	p:Ascomycota	c:Leotiomycetes	o:Helotiales
OTU_2134	0	2	0	0	2	0	2	2	0	0	0	0	0	0	0	0	9	0	0	0	17	94.1	202	KF618076	SH201685.07FU	p:Ascomycota	c:Leotiomycetes	o:Helotiales
OTU_3128	0	0	0	0	0	0	0	0	0	0	10	0	3	2	2	0	0	0	0	0	17	93.1	202	KC965274	SH010492.07FU	p:Ascomycota	c:Sordariomycetes	o:Hypocreales	f:Hypocreales_fam_Incertae_sedis	Myrothecium
OTU_2615	0	0	0	0	0	0	0	0	0	0	0	6	0	2	0	0	0	2	0	7	17	94	201	GU083250	SH204465.07FU	p:Ascomycota	c:Sordariomycetes	o:Hypocreales
OTU_1825	0	0	0	0	0	0	0	0	17	0	0	0	0	0	0	0	0	0	0	0	17	100	200	KC965450	SH022204.07FU	p:Ascomycota	c:Sordariomycetes	o:Hypocreales
OTU_2386	0	0	0	4	6	0	0	7	0	0	0	0	0	0	0	0	0	0	0	0	17	100	200	JF744977	SH220053.07FU	p:Ascomycota	c:Lecanoromycetes	o:Lecanorales	f:Mycoblastaceae	Mycoblastus	s:Mycoblastus_affinis_SH220053.07FU
OTU_2147	0	0	0	0	0	6	0	0	11	0	0	0	0	0	0	0	0	0	0	0	17	87.3	204	AY971712	SH022161.07FU	p:Ascomycota	c:Lecanoromycetes	o:Ostropales
OTU_1945	0	0	0	0	0	0	0	0	0	0	15	0	0	0	2	0	0	0	0	0	17	93.6	202	HQ211492	SH215465.07FU	p:Ascomycota	c:Pezizomycetes	o:Pezizales
OTU_2107	0	0	0	0	0	12	0	0	0	5	0	0	0	0	0	0	0	0	0	0	17	98	201	HQ211518	SH206406.07FU	p:Ascomycota	c:Dothideomycetes	o:Pleosporales
OTU_2855	0	2	0	7	0	3	0	0	5	0	0	0	0	0	0	0	0	0	0	0	17	87.6	202	JX848573	SH202821.07FU	p:Ascomycota	c:Eurotiomycetes	o:Verrucariales	f:Verrucariaceae	Verrucaria	s:Verrucaria_placida_SH202821.07FU
OTU_2199	5	4	0	0	0	8	0	0	0	0	0	0	0	0	0	0	0	0	0	0	17	76.1	197	AM999687	SH216942.07FU	p:Ascomycota	c:Pezizomycetes
OTU_453	10	0	0	0	4	0	0	0	3	0	0	0	0	0	0	0	0	0	0	0	17	92.1	190	AY970245	SH019742.07FU	p:Ascomycota	c:Leotiomycetes
OTU_2838	0	0	0	0	0	0	0	0	0	0	0	5	4	8	0	0	0	0	0	0	17	94	201	FJ237215	SH000334.07FU	p:Ascomycota	c:Sordariomycetes
OTU_1666	0	0	17	0	0	0	0	0	0	0	0	0	0	0	0	0	0	0	0	0	17	71.3	209	GQ160177	SH472778.07FU	p:Ascomycota	c:Leotiomycetes
OTU_1647	0	0	0	0	0	0	17	0	0	0	0	0	0	0	0	0	0	0	0	0	17	81.6	201	KC965897	SH030361.07FU	p:Ascomycota	c:Leotiomycetes
OTU_1140	0	0	0	0	0	0	0	0	0	0	15	2	0	0	0	0	0	0	0	0	17	95.5	200	KF428326	SH181080.07FU	p:Ascomycota	c:Leotiomycetes
OTU_2483	5	0	0	0	0	0	0	0	0	0	0	0	0	0	0	3	0	9	0	0	17	96	201	KF428326	SH181080.07FU	p:Ascomycota	c:Leotiomycetes
OTU_2353	0	0	0	0	0	0	17	0	0	0	0	0	0	0	0	0	0	0	0	0	17	92.1	202	KF617370	SH024227.07FU	p:Ascomycota	c:Leotiomycetes
OTU_2270	0	0	0	0	0	0	0	0	0	0	0	0	0	0	0	0	0	0	17	0	17	90	200	AM712260	SH023459.07FU	p:Basidiomycota	c:Agaricomycetes	o:Agaricales	f:Psathyrellaceae	Psathyrella
OTU_2043	0	0	0	0	0	0	0	0	0	0	3	14	0	0	0	0	0	0	0	0	17	84.7	203	GU187531	SH472365.07FU	p:Basidiomycota	c:Agaricomycetes	o:Boletales	f:Hygrophoropsidaceae	Leucogyrophana
OTU_2586	0	0	0	0	0	0	0	0	0	0	0	5	0	12	0	0	0	0	0	0	17	98	202	KC966210	SH187170.07FU	p:Basidiomycota	c:Agaricomycetes	o:Cantharellales	f:Ceratobasidiaceae
OTU_2009	0	0	0	0	0	0	2	0	7	2	2	0	0	0	4	0	0	0	0	0	17	99	200	FR682238	SH211826.07FU	p:Basidiomycota	c:Exobasidiomycetes	o:Exobasidiales
OTU_1048	0	0	0	0	0	0	17	0	0	0	0	0	0	0	0	0	0	0	0	0	17	97.5	200	UDB015997	SH190331.07FU	p:Basidiomycota	c:Agaricomycetes	o:Russulales	f:Russulaceae	Russula	s:Russula_intermedia_SH190331.07FU
OTU_1954	0	15	0	0	0	0	0	0	0	2	0	0	0	0	0	0	0	0	0	0	17	99	200	UDB002549	SH201396.07FU	p:Basidiomycota	c:Agaricomycetes	o:Russulales	f:Russulaceae	Russula	s:Russula_violaceoincarnata_SH201396.07FU
OTU_2368	0	0	0	0	0	0	0	0	0	0	0	0	0	11	6	0	0	0	0	0	17	99.5	200	KF617990	SH179105.07FU	p:Basidiomycota	c:Agaricomycetes	o:Sebacinales	f:Sebacinales_Group_B
OTU_1877	0	0	0	0	0	17	0	0	0	0	0	0	0	0	0	0	0	0	0	0	17	84.5	200	KF297044	SH215039.07FU	p:Basidiomycota	c:Agaricomycetes	o:Trechisporales
OTU_2153	0	0	0	0	0	0	0	2	3	0	0	2	10	0	0	0	0	0	0	0	17	100	200	EF126366	SH197629.07FU	p:Basidiomycota	c:Tremellomycetes	o:Tremellales	f:Tremellales_fam_Incertae_sedis	Cryptococcus	s:Cryptococcus_magnus_SH197629.07FU
OTU_1773	0	0	0	0	0	0	0	0	0	0	0	17	0	0	0	0	0	0	0	0	17	74.2	213	KF823589	SH015941.07FU	p:Basidiomycota	c:Tremellomycetes	o:Tremellales	f:Sirobasidiaceae
OTU_506	0	0	0	0	0	0	0	0	0	0	0	0	7	0	0	6	0	0	4	0	17	96.5	200	HQ211675	SH181991.07FU	p:Basidiomycota	c:Tremellomycetes
OTU_2032	5	0	0	0	0	0	0	0	12	0	0	0	0	0	0	0	0	0	0	0	17	95.5	202	FJ197964	SH020435.07FU	p:Rozellomycota
OTU_2332	0	5	0	0	12	0	0	0	0	0	0	0	0	0	0	0	0	0	0	0	17	87.7	203	HQ022258	SH208762.07FU	p:Zygomycota	c:Mortierellomycotina_cls_Incertae_sedis	o:Mortierellales	f:Mortierellaceae
OTU_3812	0	0	0	0	15	0	0	0	0	0	0	0	0	0	0	0	0	2	0	0	17	96	200	HQ260107	SH020845.07FU
OTU_2027	0	0	0	0	0	0	0	0	0	0	17	0	0	0	0	0	0	0	0	0	17	96.4	167	HQ445449	SH209861.07FU
OTU_2249	0	0	0	0	0	0	0	0	0	0	0	2	7	8	0	0	0	0	0	0	17	100	200	KF296911	SH212017.07FU
OTU_1766	0	0	0	0	0	0	0	0	17	0	0	0	0	0	0	0	0	0	0	0	17	90.5	200	KF297163	SH455691.07FU
OTU_2058	0	0	0	0	0	0	0	0	0	0	17	0	0	0	0	0	0	0	0	0	17	99.5	200	KF617483	SH009165.07FU
OTU_1824	0	2	0	0	2	0	0	0	12	0	0	0	0	0	0	0	0	0	0	0	16	93	201	KC965287	SH016863.07FU	p:Ascomycota	c:Dothideomycetes	o:Capnodiales
OTU_1785	0	0	0	0	0	0	0	0	0	0	0	0	0	0	0	0	0	0	0	16	16	89.1	201	UDB020656	SH198582.07FU	p:Ascomycota	c:Sordariomycetes	o:Chaetosphaeriales	f:Chaetosphaeriaceae	Chaetosphaeria
OTU_1935	0	0	0	2	0	0	0	3	11	0	0	0	0	0	0	0	0	0	0	0	16	94	200	FR682264	SH020620.07FU	p:Ascomycota	c:Eurotiomycetes	o:Chaetothyriales
OTU_4207	0	0	0	0	6	0	2	2	2	2	0	2	0	0	0	0	0	0	0	0	16	92.1	202	KC966354	SH023345.07FU	p:Ascomycota	c:Eurotiomycetes	o:Chaetothyriales
OTU_1677	0	0	0	0	0	0	0	0	0	0	0	0	0	10	0	0	6	0	0	0	16	96	200	AB847076	SH194254.07FU	p:Ascomycota	c:Leotiomycetes	o:Helotiales
OTU_4619	0	0	0	4	2	6	0	0	2	0	2	0	0	0	0	0	0	0	0	0	16	97	200	AF081435	SH214280.07FU	p:Ascomycota	c:Leotiomycetes	o:Helotiales	f:Helotiaceae
OTU_2655	0	0	0	0	0	0	0	0	0	0	0	2	14	0	0	0	0	0	0	0	16	89.6	201	FJ197892	SH221280.07FU	p:Ascomycota	c:Leotiomycetes	o:Helotiales
OTU_3721	0	0	0	0	0	0	0	0	0	0	0	0	2	0	0	0	5	9	0	0	16	96.5	201	FJ827181	SH218117.07FU	p:Ascomycota	c:Leotiomycetes	o:Helotiales
OTU_4864	0	0	0	0	0	0	0	0	0	0	16	0	0	0	0	0	0	0	0	0	16	75	200	HF947857	SH030360.07FU	p:Ascomycota	c:Leotiomycetes	o:Helotiales
OTU_2828	0	0	0	0	0	0	0	0	0	0	0	3	0	0	0	3	5	5	0	0	16	96.5	201	HQ211922	SH004625.07FU	p:Ascomycota	c:Leotiomycetes	o:Helotiales
OTU_1906	0	0	0	0	0	0	0	0	0	0	0	0	0	3	0	0	13	0	0	0	16	92.1	202	KF618076	SH201685.07FU	p:Ascomycota	c:Leotiomycetes	o:Helotiales
OTU_1934	0	0	0	0	0	0	0	3	13	0	0	0	0	0	0	0	0	0	0	0	16	90	200	FR682366	SH014108.07FU	p:Ascomycota	c:Sordariomycetes	o:Hypocreales	f:Hypocreales_fam_Incertae_sedis	Acremonium
OTU_2573	0	0	0	0	0	0	0	0	0	0	0	0	0	0	0	0	0	0	0	16	16	92	200	DQ677655	SH181342.07FU	p:Ascomycota	c:Sordariomycetes	o:Hypocreales	f:Hypocreaceae	Trichoderma	s:Trichoderma_viride_SH181342.07FU
OTU_2724	0	0	0	0	0	0	0	0	0	0	0	0	0	0	0	0	0	0	0	16	16	99.5	200	DQ677655	SH181342.07FU	p:Ascomycota	c:Sordariomycetes	o:Hypocreales	f:Hypocreaceae	Trichoderma	s:Trichoderma_viride_SH181342.07FU
OTU_1576	0	0	0	0	0	0	0	0	0	0	0	0	0	0	0	0	0	0	16	0	16	99.5	201	GU083070	SH203464.07FU	p:Ascomycota	c:Sordariomycetes	o:Hypocreales
OTU_1528	0	0	0	0	0	0	0	0	14	0	0	0	0	0	2	0	0	0	0	0	16	99.5	200	HM776425	SH207112.07FU	p:Ascomycota	c:Sordariomycetes	o:Hypocreales	f:Nectriaceae
OTU_4330	4	0	0	0	0	4	4	2	2	0	0	0	0	0	0	0	0	0	0	0	16	95.5	202	AY394919	SH199612.07FU	p:Ascomycota	c:Dothideomycetes	o:Hysteriales	f:Gloniaceae	Cenococcum	s:Cenococcum_geophilum_SH199612.07FU
OTU_1602	0	0	0	0	0	0	0	0	0	0	0	0	0	0	16	0	0	0	0	0	16	70.9	203	KF297261	SH455782.07FU	p:Ascomycota	c:Lecanoromycetes	o:Lecanorales
OTU_3504	0	0	0	0	0	0	0	0	0	0	0	3	8	0	5	0	0	0	0	0	16	93	201	GU174333	SH006775.07FU	p:Ascomycota	c:Leotiomycetes	o:Leotiales	f:Leotiaceae	Alatospora
OTU_1848	0	2	0	14	0	0	0	0	0	0	0	0	0	0	0	0	0	0	0	0	16	78.8	208	UDB020837	SH201725.07FU	p:Ascomycota	c:Pezizomycotina_cls_Incertae_sedis	o:Pezizomycotina_ord_Incertae_sedis	f:Pseudeurotiaceae	Teberdinia
OTU_1948	0	0	0	0	0	0	0	0	0	0	11	0	0	0	5	0	0	0	0	0	16	97.5	202	FJ552958	SH021552.07FU	p:Ascomycota	c:Dothideomycetes	o:Pleosporales	f:Leptosphaeriaceae	Leptosphaeria
OTU_1610	0	0	0	0	0	0	0	16	0	0	0	0	0	0	0	0	0	0	0	0	16	88.9	199	JX043150	SH182990.07FU	p:Ascomycota	c:Dothideomycetes	o:Pleosporales
OTU_1678	0	0	0	0	0	0	0	0	0	0	0	0	0	4	9	0	0	3	0	0	16	100	200	KF617321	SH031177.07FU	p:Ascomycota	c:Saccharomycetes	o:Saccharomycetales
OTU_2479	0	0	0	0	2	6	0	0	4	4	0	0	0	0	0	0	0	0	0	0	16	88.6	201	FJ664855	SH187397.07FU	p:Ascomycota	c:Eurotiomycetes	o:Verrucariales	f:Verrucariaceae	Verrucaria
OTU_1911	0	0	0	16	0	0	0	0	0	0	0	0	0	0	0	0	0	0	0	0	16	95.2	166	AM999687	SH216942.07FU	p:Ascomycota	c:Pezizomycetes
OTU_3747	0	0	0	0	0	0	0	0	0	0	0	0	0	2	0	11	3	0	0	0	16	96.5	202	JQ346979	SH181083.07FU	p:Ascomycota	c:Leotiomycetes
OTU_2770	0	0	0	0	0	0	0	0	0	0	0	0	0	0	0	0	5	3	6	2	16	100	188	JX998717	SH214154.07FU	p:Ascomycota
OTU_2097	0	0	0	0	0	0	0	0	0	0	0	0	0	0	0	0	0	0	16	0	16	97.5	201	KC457014	SH218624.07FU	p:Ascomycota	c:Leotiomycetes
OTU_1933	0	0	0	0	2	0	0	0	14	0	0	0	0	0	0	0	0	0	0	0	16	83.4	205	KF617664	SH483621.07FU	p:Ascomycota	c:Leotiomycetes
OTU_3089	0	0	0	0	0	0	0	6	0	0	0	0	0	0	10	0	0	0	0	0	16	84.8	211	AY575919	SH028653.07FU	p:Basidiomycota	c:Agaricomycetes	o:Agaricales	f:Cortinariaceae	Anamika
OTU_2269	0	0	16	0	0	0	0	0	0	0	0	0	0	0	0	0	0	0	0	0	16	99.5	200	DQ481961	SH222507.07FU	p:Basidiomycota	c:Agaricomycetes	o:Agaricales	f:Cortinariaceae	Cortinarius
OTU_1718	0	0	16	0	0	0	0	0	0	0	0	0	0	0	0	0	0	0	0	0	16	73	204	JX536175	SH183774.07FU	p:Basidiomycota	c:Agaricomycetes	o:Agaricales	f:Marasmiaceae	Gymnopus	s:Gymnopus_hybridus_SH183774.07FU
OTU_3135	0	0	0	0	2	0	0	2	0	2	0	0	8	2	0	0	0	0	0	0	16	97.2	180	JX981796	SH219734.07FU	p:Basidiomycota	c:Agaricomycetes	o:Agaricales	f:Strophariaceae
OTU_1282	0	0	0	0	0	0	6	0	7	0	0	0	0	3	0	0	0	0	0	0	16	83.5	200	KF800354	SH479799.07FU	p:Basidiomycota	c:Agaricomycetes	o:Agaricales
OTU_2990	0	10	0	0	0	0	6	0	0	0	0	0	0	0	0	0	0	0	0	0	16	100	200	AJ633124	SH187930.07FU	p:Basidiomycota	c:Agaricomycetes	o:Cantharellales
OTU_2756	0	0	0	0	0	0	0	0	0	0	0	0	0	0	0	4	0	12	0	0	16	95.5	201	JN032549	SH198554.07FU	p:Basidiomycota	c:Agaricomycetes	o:Hymenochaetales
OTU_1706	0	0	0	0	0	0	0	0	0	0	0	0	2	0	14	0	0	0	0	0	16	99.5	200	JN197640	SH182266.07FU	p:Basidiomycota	c:Agaricomycetes	o:Russulales	f:Russulaceae
OTU_1581	0	0	0	0	0	0	0	0	0	16	0	0	0	0	0	0	0	0	0	0	16	95	201	HQ154278	SH022847.07FU	p:Basidiomycota	c:Agaricomycetes	o:Sebacinales
OTU_2162	0	0	0	0	0	0	0	0	16	0	0	0	0	0	0	0	0	0	0	0	16	93.6	202	AB263119	SH205943.07FU	p:Basidiomycota	c:Microbotryomycetes	o:Sporidiobolales	f:Sporidiobolales_fam_Incertae_sedis	Rhodotorula	s:Rhodotorula_lamellibrachiae_SH205943.07FU
OTU_2181	0	0	0	0	0	0	0	0	0	0	0	0	0	0	10	6	0	0	0	0	16	100	200	FN908210	SH188232.07FU	p:Basidiomycota	c:Tremellomycetes	o:Tremellales	f:Tremellales_fam_Incertae_sedis
OTU_1169	0	0	0	0	0	0	16	0	0	0	0	0	0	0	0	0	0	0	0	0	16	84.2	209	KC965688	SH465127.07FU	p:Basidiomycota	c:Tremellomycetes
OTU_2549	0	0	16	0	0	0	0	0	0	0	0	0	0	0	0	0	0	0	0	0	16	98	200	DQ309131	SH180125.07FU	p:Zygomycota	c:Mortierellomycotina_cls_Incertae_sedis	o:Mortierellales	f:Mortierellaceae	Mortierella
OTU_4140	0	0	0	0	0	0	0	0	0	0	0	10	2	0	0	2	2	0	0	0	16	94.6	202	GU083045	SH016215.07FU
OTU_2025	0	0	0	0	0	0	0	0	0	0	0	0	12	4	0	0	0	0	0	0	16	70	200	KC966191	SH462173.07FU
OTU_2627	0	0	0	0	0	0	0	0	0	0	0	8	2	2	4	0	0	0	0	0	16	79	200	KF296721	SH459569.07FU
OTU_1573	0	0	0	0	0	0	0	0	0	0	0	0	0	0	0	0	16	0	0	0	16	97	201	KF296832	SH471917.07FU
OTU_431	15	0	0	0	0	0	0	0	0	0	0	0	0	0	0	0	0	0	0	0	15	100	200	EF434064	SH180880.07FU	p:Ascomycota	c:Archaeorhizomycetes	o:Archaeorhizomycetales	f:Archaeorhizomycetaceae	Archaeorhizomyces
OTU_1782	0	0	0	0	0	0	15	0	0	0	0	0	0	0	0	0	0	0	0	0	15	97	200	KF617305	SH004487.07FU	p:Ascomycota	c:Archaeorhizomycetes	o:Archaeorhizomycetales	f:Archaeorhizomycetaceae	Archaeorhizomyces
OTU_2591	0	0	0	6	0	0	0	0	9	0	0	0	0	0	0	0	0	0	0	0	15	82.3	203	EU139156	SH177463.07FU	p:Ascomycota	c:Eurotiomycetes	o:Chaetothyriales	f:Herpotrichiellaceae	Capronia
OTU_2331	0	0	0	0	0	0	0	0	0	0	15	0	0	0	0	0	0	0	0	0	15	85.1	201	AM901739	SH193237.07FU	p:Ascomycota	c:Eurotiomycetes	o:Chaetothyriales
OTU_1755	0	0	0	0	0	0	15	0	0	0	0	0	0	0	0	0	0	0	0	0	15	96	201	DQ309133	SH208578.07FU	p:Ascomycota	c:Eurotiomycetes	o:Chaetothyriales
OTU_1730	13	2	0	0	0	0	0	0	0	0	0	0	0	0	0	0	0	0	0	0	15	89.6	201	FJ008679	SH193253.07FU	p:Ascomycota	c:Eurotiomycetes	o:Chaetothyriales
OTU_2699	0	0	0	5	5	0	0	0	5	0	0	0	0	0	0	0	0	0	0	0	15	85.9	206	KC966354	SH023345.07FU	p:Ascomycota	c:Eurotiomycetes	o:Chaetothyriales
OTU_2938	3	0	0	4	4	0	0	0	2	2	0	0	0	0	0	0	0	0	0	0	15	97.9	143	EF434092	SH467192.07FU	p:Ascomycota	c:Geoglossomycetes	o:Geoglossales
OTU_3696	0	0	0	0	0	0	0	0	0	0	0	0	0	0	6	2	0	7	0	0	15	95	202	FR837911	SH194391.07FU	p:Ascomycota	c:Leotiomycetes	o:Helotiales	f:Phacidiaceae	Phacidium	s:Phacidium_lacerum_SH194391.07FU
OTU_2129	0	0	0	0	0	0	0	0	0	0	0	0	0	0	0	0	15	0	0	0	15	97.5	201	AY699656	SH194252.07FU	p:Ascomycota	c:Leotiomycetes	o:Helotiales
OTU_2881	0	0	3	2	0	0	2	0	2	0	0	0	0	0	0	0	6	0	0	0	15	86.6	201	JN225938	SH010351.07FU	p:Ascomycota	c:Leotiomycetes	o:Helotiales
OTU_1961	0	0	0	3	0	0	0	7	5	0	0	0	0	0	0	0	0	0	0	0	15	72.9	207	JQ761448	SH194251.07FU	p:Ascomycota	c:Leotiomycetes	o:Helotiales
OTU_2438	0	0	0	0	0	0	0	0	0	0	0	0	0	0	7	0	8	0	0	0	15	92	201	KC966294	SH215937.07FU	p:Ascomycota	c:Leotiomycetes	o:Helotiales	f:Helotiaceae
OTU_1770	0	0	0	0	0	0	0	0	0	0	0	15	0	0	0	0	0	0	0	0	15	81.6	201	KF617388	SH218296.07FU	p:Ascomycota	c:Leotiomycetes	o:Helotiales
OTU_2814	0	0	0	0	0	0	0	0	0	0	7	2	0	2	0	4	0	0	0	0	15	98.5	200	KF617621	SH201714.07FU	p:Ascomycota	c:Leotiomycetes	o:Helotiales	f:Helotiaceae
OTU_2825	0	0	0	0	0	0	0	0	0	0	0	0	0	0	2	2	5	4	2	0	15	99.5	200	KF617640	SH201716.07FU	p:Ascomycota	c:Leotiomycetes	o:Helotiales	f:Hyaloscyphaceae
OTU_1949	0	0	0	0	0	0	0	0	0	0	0	0	0	0	0	0	0	15	0	0	15	95.5	200	AB604002	SH196111.07FU	p:Ascomycota	c:Sordariomycetes	o:Hypocreales	f:Cordycipitaceae	Simplicillium	s:Simplicillium_aogashimaense_SH196111.07FU
OTU_1764	0	0	0	0	0	0	0	0	13	2	0	0	0	0	0	0	0	0	0	0	15	91	201	KC965450	SH022204.07FU	p:Ascomycota	c:Sordariomycetes	o:Hypocreales
OTU_1656	0	0	0	0	0	15	0	0	0	0	0	0	0	0	0	0	0	0	0	0	15	70	200	AY398711	SH028978.07FU	p:Ascomycota	c:Lecanoromycetes	o:Lecanorales	f:Lecanoraceae	Lecanora
OTU_2126	0	0	0	0	0	15	0	0	0	0	0	0	0	0	0	0	0	0	0	0	15	74	204	EU266108	SH022018.07FU	p:Ascomycota	c:Lecanoromycetes	o:Lecanorales	f:Parmeliaceae	Menegazzia
OTU_3404	0	0	0	0	0	0	0	2	0	0	0	0	0	0	11	0	0	2	0	0	15	98	202	FJ827234	SH181118.07FU	p:Ascomycota	c:Leotiomycetes	o:Leotiomycetes_ord_Incertae_sedis	f:Leotiomycetes_fam_Incertae_sedis	Meliniomyces
OTU_1907	0	0	0	15	0	0	0	0	0	0	0	0	0	0	0	0	0	0	0	0	15	86.2	203	KF617267	SH025039.07FU	p:Ascomycota	c:Lecanoromycetes	o:Ostropales
OTU_1664	15	0	0	0	0	0	0	0	0	0	0	0	0	0	0	0	0	0	0	0	15	70.1	204	EU057938	SH191462.07FU	p:Ascomycota	c:Lecanoromycetes	o:Pertusariales	f:Megasporaceae	Aspicilia	s:Aspicilia_supertegens_SH191462.07FU
OTU_1841	0	0	0	0	12	0	0	0	0	3	0	0	0	0	0	0	0	0	0	0	15	83.5	200	FJ237233	SH217892.07FU	p:Ascomycota	c:Pezizomycotina_cls_Incertae_sedis	o:Pezizomycotina_ord_Incertae_sedis	f:Pezizomycotina_fam_Incertae_sedis	Ochroconis
OTU_1404	0	0	0	0	2	2	0	0	3	0	0	8	0	0	0	0	0	0	0	0	15	99.5	201	JF300388	SH184198.07FU	p:Ascomycota	c:Dothideomycetes	o:Pleosporales	f:Sporormiaceae	Sporormiella
OTU_1187	0	0	0	0	13	0	0	2	0	0	0	0	0	0	0	0	0	0	0	0	15	89.6	202	GU909528	SH196049.07FU	p:Ascomycota	c:Dothideomycetes	o:Pleosporales
OTU_1955	0	0	0	0	0	5	0	0	10	0	0	0	0	0	0	0	0	0	0	0	15	98	200	GU138751	SH217732.07FU	p:Ascomycota	c:Leotiomycetes	o:Rhytismatales	f:Rhytismataceae
OTU_3072	0	0	0	0	2	0	0	3	2	8	0	0	0	0	0	0	0	0	0	0	15	97.5	201	EU035459	SH219607.07FU	p:Ascomycota	c:Dothideomycetes	o:Venturiales	f:Venturiaceae
OTU_1890	0	0	0	0	0	0	0	0	0	0	0	0	4	0	11	0	0	0	0	0	15	95	200	AB712019	SH013883.07FU	p:Ascomycota
OTU_3094	0	0	0	0	2	5	0	0	0	0	0	0	0	4	4	0	0	0	0	0	15	88.5	200	AM901829	SH204921.07FU	p:Ascomycota
OTU_2580	0	0	0	0	0	0	0	0	0	0	0	0	0	12	0	0	3	0	0	0	15	94.1	169	AM999609	SH459660.07FU	p:Ascomycota
OTU_3195	0	3	0	2	8	0	0	0	2	0	0	0	0	0	0	0	0	0	0	0	15	94.5	201	EF373563	SH005236.07FU	p:Ascomycota	c:Lecanoromycetes
OTU_1752	0	0	15	0	0	0	0	0	0	0	0	0	0	0	0	0	0	0	0	0	15	71	214	HM069466	SH468144.07FU	p:Ascomycota	c:Dothideomycetes
OTU_2410	0	0	0	0	5	0	0	10	0	0	0	0	0	0	0	0	0	0	0	0	15	94	200	HM069466	SH468144.07FU	p:Ascomycota	c:Dothideomycetes
OTU_1665	0	0	15	0	0	0	0	0	0	0	0	0	0	0	0	0	0	0	0	0	15	79.7	202	JF300535	SH215041.07FU	p:Ascomycota	c:Lecanoromycetes
OTU_2146	0	0	0	0	0	0	0	0	15	0	0	0	0	0	0	0	0	0	0	0	15	97	201	JX043124	SH202301.07FU	p:Ascomycota	c:Dothideomycetes
OTU_1826	0	0	0	0	0	0	0	0	15	0	0	0	0	0	0	0	0	0	0	0	15	99.5	200	KC965994	SH475074.07FU	p:Ascomycota
OTU_2321	0	0	0	0	0	0	0	0	0	0	0	0	0	0	11	0	0	4	0	0	15	94.5	200	KF297145	SH015854.07FU	p:Ascomycota	c:Leotiomycetes
OTU_1385	0	0	0	0	0	0	0	0	0	0	0	0	0	0	15	0	0	0	0	0	15	100	200	UDB001000	SH222362.07FU	p:Basidiomycota	c:Agaricomycetes	o:Agaricales	f:Cortinariaceae	Cortinarius	s:Cortinarius_acutovelatus_SH222362.07FU
OTU_2106	0	0	9	0	0	0	0	0	0	0	0	0	0	0	0	0	6	0	0	0	15	91	201	KC965874	SH201099.07FU	p:Basidiomycota	c:Agaricomycetes	o:Agaricales	f:Clavariaceae	Hyphodontiella
OTU_1743	0	0	0	0	0	0	0	0	0	0	0	0	0	0	0	0	0	15	0	0	15	91	200	U66436	SH009222.07FU	p:Basidiomycota	c:Agaricomycetes	o:Agaricales	f:Tricholomataceae	Omphalina
OTU_2006	2	0	0	0	0	10	0	0	0	0	0	0	3	0	0	0	0	0	0	0	15	88.5	209	AF033344	SH465946.07FU	p:Basidiomycota	c:Agaricomycetes	o:Agaricales	f:Clavariaceae
OTU_958	0	0	0	0	0	0	0	0	0	0	13	2	0	0	0	0	0	0	0	0	15	89.6	201	UDB014071	SH019116.07FU	p:Basidiomycota	c:Agaricomycetes	o:Cantharellales	f:Hydnaceae	Sistotrema
OTU_1679	0	0	0	0	0	0	0	0	0	0	0	0	15	0	0	0	0	0	0	0	15	96	200	DQ822831	SH189524.07FU	p:Basidiomycota	c:Agaricomycetes	o:Thelephorales	f:Thelephoraceae
OTU_2180	0	0	0	0	0	0	0	0	0	0	0	0	0	7	8	0	0	0	0	0	15	77.7	220	EU489881	SH483432.07FU	p:Basidiomycota	c:Tremellomycetes	o:Tremellales	f:Tremellales_fam_Incertae_sedis	Cryptococcus
OTU_1649	0	0	0	0	0	0	0	0	0	0	0	0	0	15	0	0	0	0	0	0	15	85.8	204	AF444477	SH176365.07FU	p:Basidiomycota	c:Tremellomycetes	o:Tremellales	f:Tremellales_fam_Incertae_sedis	Kockovaella	s:Kockovaella_machilophila_SH176365.07FU
OTU_2475	3	0	2	0	6	0	0	2	2	0	0	0	0	0	0	0	0	0	0	0	15	74.6	205	HQ631035	SH203746.07FU	p:Basidiomycota	c:Tremellomycetes	o:Tremellales	f:Tremellales_fam_Incertae_sedis	Tremella
OTU_2220	0	0	0	0	2	2	0	0	11	0	0	0	0	0	0	0	0	0	0	0	15	80.8	203	KF297043	SH466107.07FU	p:Chytridiomycota
OTU_3669	5	0	7	0	0	0	0	0	0	0	0	0	0	0	0	0	0	3	0	0	15	97	199	EF392534	SH177566.07FU	p:Zygomycota	c:Zygomycota_cls_Incertae_sedis	o:Basidiobolales	f:Basidiobolaceae	Basidiobolus	s:Basidiobolus_magnus_SH177566.07FU
OTU_1643	0	0	0	0	0	0	0	0	0	0	0	0	15	0	0	0	0	0	0	0	15	70.9	203	EU490168	SH028772.07FU	p:Zygomycota	c:Mortierellomycotina_cls_Incertae_sedis	o:Mortierellales	f:Mortierellaceae	Mortierella
OTU_3020	3	3	0	0	0	6	0	3	0	0	0	0	0	0	0	0	0	0	0	0	15	95.5	200	HQ022258	SH208762.07FU	p:Zygomycota	c:Mortierellomycotina_cls_Incertae_sedis	o:Mortierellales	f:Mortierellaceae
OTU_2485	0	0	0	0	0	6	0	0	2	0	7	0	0	0	0	0	0	0	0	0	15	98	147	KF274410	SH014522.07FU
OTU_2047	15	0	0	0	0	0	0	0	0	0	0	0	0	0	0	0	0	0	0	0	15	99.5	201	KF297078	SH000135.07FU
OTU_5046	0	0	0	0	0	0	14	0	0	0	0	0	0	0	0	0	0	0	0	0	14	96	201	KF617305	SH004487.07FU	p:Ascomycota	c:Archaeorhizomycetes	o:Archaeorhizomycetales	f:Archaeorhizomycetaceae	Archaeorhizomyces
OTU_2226	0	0	0	8	0	0	0	0	6	0	0	0	0	0	0	0	0	0	0	0	14	81.8	203	EU139156	SH177463.07FU	p:Ascomycota	c:Eurotiomycetes	o:Chaetothyriales	f:Herpotrichiellaceae	Capronia
OTU_3527	0	0	2	0	0	0	0	5	2	0	0	0	0	0	0	0	0	3	0	2	14	85.5	207	AJ972831	SH013443.07FU	p:Ascomycota	c:Eurotiomycetes	o:Chaetothyriales	f:Herpotrichiellaceae
OTU_4764	2	0	0	0	0	2	0	2	2	6	0	0	0	0	0	0	0	0	0	0	14	97.5	201	GU083193	SH213261.07FU	p:Ascomycota	c:Eurotiomycetes	o:Chaetothyriales	f:Herpotrichiellaceae
OTU_2741	0	0	0	0	0	0	0	0	0	0	0	0	4	10	0	0	0	0	0	0	14	90.5	200	GU998515	SH012608.07FU	p:Ascomycota	c:Eurotiomycetes	o:Chaetothyriales
OTU_1046	0	0	0	0	0	0	0	0	0	0	4	0	0	0	0	10	0	0	0	0	14	96.7	182	AY604526	SH206393.07FU	p:Ascomycota	c:Dothideomycetes	o:Dothideales	f:Dothideaceae	Endoconidioma	s:Endoconidioma_populi_SH206393.07FU
OTU_3186	0	0	0	0	0	0	0	0	0	0	0	0	4	0	6	0	4	0	0	0	14	98	203	UDB020451	SH220077.07FU	p:Ascomycota	c:Leotiomycetes	o:Helotiales	f:Hyaloscyphaceae	Calycina
OTU_2394	0	0	0	0	0	0	0	0	0	7	0	0	0	0	0	0	0	3	4	0	14	76.4	208	EF110620	SH022159.07FU	p:Ascomycota	c:Leotiomycetes	o:Helotiales	f:Helotiales_fam_Incertae_sedis	Phacidiella
OTU_2570	0	0	0	0	0	0	0	0	0	0	0	0	2	0	6	0	0	0	6	0	14	95	201	DQ309162	SH201635.07FU	p:Ascomycota	c:Leotiomycetes	o:Helotiales	f:Dermateaceae
OTU_2087	0	0	0	9	5	0	0	0	0	0	0	0	0	0	0	0	0	0	0	0	14	90	201	FJ008690	SH464021.07FU	p:Ascomycota	c:Leotiomycetes	o:Helotiales
OTU_2671	0	5	5	4	0	0	0	0	0	0	0	0	0	0	0	0	0	0	0	0	14	97.5	201	GU067675	SH473023.07FU	p:Ascomycota	c:Leotiomycetes	o:Helotiales
OTU_3505	0	0	0	0	0	0	0	0	0	0	0	3	4	2	5	0	0	0	0	0	14	96.5	201	GU174334	SH215250.07FU	p:Ascomycota	c:Leotiomycetes	o:Helotiales
OTU_3222	4	0	5	0	3	0	0	2	0	0	0	0	0	0	0	0	0	0	0	0	14	95	202	HQ211764	SH181101.07FU	p:Ascomycota	c:Leotiomycetes	o:Helotiales
OTU_2288	0	0	0	0	0	0	0	0	0	0	0	0	3	0	9	2	0	0	0	0	14	95.5	201	HQ212143	SH028080.07FU	p:Ascomycota	c:Leotiomycetes	o:Helotiales
OTU_2258	0	0	2	0	0	0	0	0	0	0	4	0	0	0	0	0	6	0	0	2	14	99	200	KC965690	SH019859.07FU	p:Ascomycota	c:Leotiomycetes	o:Helotiales
OTU_2999	0	0	8	0	0	0	6	0	0	0	0	0	0	0	0	0	0	0	0	0	14	99.4	162	AF455243	SH032306.07FU	p:Ascomycota	c:Lecanoromycetes	o:Lecanorales	f:Cladoniaceae	Cladonia
OTU_2245	0	0	2	0	0	0	0	0	0	0	2	0	0	10	0	0	0	0	0	0	14	94.1	205	DQ001277	SH032303.07FU	p:Ascomycota	c:Lecanoromycetes	o:Lecanorales	f:Cladoniaceae	Cladonia
OTU_2442	10	0	2	0	0	0	0	2	0	0	0	0	0	0	0	0	0	0	0	0	14	100	200	HQ650660	SH020926.07FU	p:Ascomycota	c:Lecanoromycetes	o:Lecideales	f:Lecideaceae	Lecidea
OTU_2016	0	0	0	0	0	0	0	0	0	0	12	0	0	0	0	0	0	2	0	0	14	94.6	202	KF730795	SH215253.07FU	p:Ascomycota	c:Leotiomycetes	o:Leotiales	f:Leotiaceae	Alatospora
OTU_1972	0	0	0	0	0	0	0	0	0	0	0	0	0	0	0	0	6	4	2	2	14	90.5	201	KC966206	SH002110.07FU	p:Ascomycota	c:Leotiomycetes	o:Leotiomycetes_ord_Incertae_sedis	f:Leotiomycetes_fam_Incertae_sedis	Meliniomyces
OTU_2191	0	0	0	0	6	0	0	8	0	0	0	0	0	0	0	0	0	0	0	0	14	100	200	AY944141	SH193521.07FU	p:Ascomycota	c:Orbiliomycetes	o:Orbiliales	f:Orbiliaceae
OTU_827	0	0	0	0	0	0	0	0	0	0	0	0	2	0	2	0	0	6	2	2	14	93.1	203	JX508281	SH209652.07FU	p:Ascomycota	c:Dothideomycetes	o:Pleosporales	f:Lindgomycetaceae	Lindgomyces	s:Lindgomyces_angustiascus_SH209652.07FU
OTU_1895	0	0	0	0	0	0	0	0	0	0	0	0	0	3	11	0	0	0	0	0	14	98	202	JQ435796	SH024059.07FU	p:Ascomycota	c:Dothideomycetes	o:Pleosporales	f:Pleomassariaceae	Trematosphaeria
OTU_2413	5	0	0	2	0	0	3	0	4	0	0	0	0	0	0	0	0	0	0	0	14	98.5	201	KF297205	SH016513.07FU	p:Ascomycota	c:Dothideomycetes	o:Pleosporales
OTU_843	0	0	14	0	0	0	0	0	0	0	0	0	0	0	0	0	0	0	0	0	14	91.7	206	UDB015400	SH195415.07FU	p:Ascomycota	c:Leotiomycetes	o:Rhytismatales	f:Cudoniaceae	Spathularia	s:Spathularia_flavida_SH195415.07FU
OTU_1925	14	0	0	0	0	0	0	0	0	0	0	0	0	0	0	0	0	0	0	0	14	99.4	162	KC179420	SH021717.07FU	p:Ascomycota	c:Lecanoromycetes	o:Teloschistales	f:Teloschistaceae	Bryoplaca
OTU_2277	0	0	0	0	0	0	0	0	9	5	0	0	0	0	0	0	0	0	0	0	14	95	201	JF509161	SH014403.07FU	p:Ascomycota	c:Eurotiomycetes	o:Verrucariales	f:Verrucariales_fam_Incertae_sedis	Agonimia
OTU_1387	0	0	0	0	0	0	0	0	0	0	0	0	0	2	0	0	0	7	0	5	14	98.8	165	AM084797	SH182802.07FU	p:Ascomycota
OTU_2608	0	0	0	0	0	0	0	0	0	0	5	0	3	0	0	6	0	0	0	0	14	87.1	202	EU543257	SH186779.07FU	p:Ascomycota
OTU_3242	0	2	4	3	0	0	0	5	0	0	0	0	0	0	0	0	0	0	0	0	14	95.6	203	KF617290	SH182152.07FU	p:Ascomycota
OTU_3995	0	0	0	0	0	0	0	0	0	0	2	0	0	0	0	0	12	0	0	0	14	97	201	KF617598	SH181092.07FU	p:Ascomycota	c:Leotiomycetes
OTU_3171	0	0	0	0	0	0	0	0	0	0	0	6	0	3	2	0	3	0	0	0	14	94.5	201	UDB001230	SH188470.07FU	p:Basidiomycota	c:Agaricomycetes	o:Agaricales	f:Cortinariaceae	Cortinarius	s:Cortinarius_diasemospermus_var._leptospermus_SH188470.07FU
OTU_1632	0	0	0	0	0	0	0	0	0	0	0	0	14	0	0	0	0	0	0	0	14	84.5	200	KF800354	SH479799.07FU	p:Basidiomycota	c:Agaricomycetes	o:Agaricales
OTU_4977	0	0	0	0	0	0	0	0	0	0	0	0	14	0	0	0	0	0	0	0	14	96.5	200	JX630952	SH191181.07FU	p:Basidiomycota	c:Agaricomycetes	o:Cantharellales	f:Clavulinaceae	Clavulina
OTU_3003	0	0	0	0	0	0	12	0	0	2	0	0	0	0	0	0	0	0	0	0	14	99.5	201	HQ211773	SH179093.07FU	p:Basidiomycota	c:Agaricomycetes	o:Sebacinales	f:Sebacinales_Group_B
OTU_2314	0	0	0	0	0	0	0	0	0	0	0	11	3	0	0	0	0	0	0	0	14	74	204	AF444576	SH181612.07FU	p:Basidiomycota	c:Microbotryomycetes	o:Sporidiobolales	f:Sporidiobolales_fam_Incertae_sedis	Sporobolomyces	s:Sporobolomyces_coprosmicola_SH181612.07FU
OTU_413	0	0	0	0	0	0	0	2	0	0	0	4	0	0	0	0	0	8	0	0	14	90.1	203	EU003034	SH032439.07FU	p:Basidiomycota	c:Agaricomycetes	o:Trechisporales	f:Hydnodontaceae
OTU_3000	0	0	2	0	4	0	4	4	0	0	0	0	0	0	0	0	0	0	0	0	14	86.5	207	UDB020805	SH188233.07FU	p:Basidiomycota	c:Tremellomycetes	o:Tremellales	f:Tremellales_fam_Incertae_sedis	Cryptococcus
OTU_1838	2	0	0	0	0	0	0	0	6	2	0	0	0	0	0	0	4	0	0	0	14	86.8	204	AF444477	SH176365.07FU	p:Basidiomycota	c:Tremellomycetes	o:Tremellales	f:Tremellales_fam_Incertae_sedis	Kockovaella	s:Kockovaella_machilophila_SH176365.07FU
OTU_2324	0	0	0	0	0	0	0	0	0	0	0	0	0	7	7	0	0	0	0	0	14	95.1	204	JF300387	SH459177.07FU	p:Basidiomycota	c:Tremellomycetes
OTU_1716	0	0	14	0	0	0	0	0	0	0	0	0	0	0	0	0	0	0	0	0	14	73.9	203	KC965335	SH478994.07FU	p:Basidiomycota	c:Agaricomycetes
OTU_2276	5	0	0	0	0	0	0	0	7	2	0	0	0	0	0	0	0	0	0	0	14	81.9	182	UDB014501	SH465736.07FU	p:Basidiomycota	c:Agaricostilbomycetes
OTU_3695	0	0	0	0	0	0	0	0	0	0	0	0	0	2	0	0	7	3	2	0	14	96.5	200	JQ666464	SH001662.07FU	p:Rozellomycota
OTU_2192	0	0	0	0	0	0	0	0	0	0	0	3	0	2	5	0	2	0	2	0	14	79.1	211	HQ022018	SH002012.07FU	p:Zygomycota	c:Mortierellomycotina_cls_Incertae_sedis	o:Mortierellales
OTU_2077	0	0	0	0	0	0	0	0	0	0	0	0	0	11	0	0	0	0	0	3	14	98	201	EU118659	SH192730.07FU
OTU_2093	0	0	0	0	0	0	0	0	0	0	0	2	3	0	9	0	0	0	0	0	14	93.2	207	KF296883	SH019385.07FU
OTU_237	0	0	13	0	0	0	0	0	0	0	0	0	0	0	0	0	0	0	0	0	13	100	200	JN889860	SH180924.07FU	p:Ascomycota	c:Archaeorhizomycetes	o:Archaeorhizomycetales	f:Archaeorhizomycetaceae	Archaeorhizomyces
OTU_1909	0	0	0	0	0	0	0	0	0	0	0	0	0	13	0	0	0	0	0	0	13	74.1	205	EU019278	SH214173.07FU	p:Ascomycota	c:Dothideomycetes	o:Capnodiales	f:Teratosphaeriaceae
OTU_8	0	0	0	0	0	0	0	13	0	0	0	0	0	0	0	0	0	0	0	0	13	98	200	DQ309144	SH020461.07FU	p:Ascomycota	c:Eurotiomycetes	o:Chaetothyriales
OTU_2357	0	0	0	2	0	0	0	0	0	0	0	0	0	0	2	7	0	0	0	2	13	100	200	KC457127	SH191376.07FU	p:Ascomycota	c:Sordariomycetes	o:Coniochaetales	f:Coniochaetaceae	Lecythophora
OTU_1070	0	0	0	0	3	0	0	0	0	0	0	0	0	0	0	0	0	0	10	0	13	96.5	200	EU019299	SH218118.07FU	p:Ascomycota	c:Leotiomycetes	o:Helotiales
OTU_2333	0	0	0	0	0	0	0	0	0	0	0	0	0	0	2	0	9	2	0	0	13	98.5	200	HQ212041	SH484433.07FU	p:Ascomycota	c:Leotiomycetes	o:Helotiales
OTU_2995	0	0	0	0	0	0	0	0	0	0	0	0	0	0	0	5	2	2	4	0	13	96	201	HQ212164	SH194398.07FU	p:Ascomycota	c:Leotiomycetes	o:Helotiales
OTU_2875	0	0	2	0	11	0	0	0	0	0	0	0	0	0	0	0	0	0	0	0	13	95.5	202	FJ756751	SH210015.07FU	p:Ascomycota	c:Lecanoromycetes	o:Lecanorales	f:Cladoniaceae	Cladonia	s:Cladonia_pyxidata_SH210015.07FU
OTU_2078	0	0	0	0	0	0	0	0	0	0	0	0	0	9	4	0	0	0	0	0	13	98.5	201	KF297259	SH212256.07FU	p:Ascomycota	c:Lecanoromycetes	o:Lecanorales	f:Cladoniaceae	Cladonia
OTU_1771	0	0	0	0	0	0	0	0	13	0	0	0	0	0	0	0	0	0	0	0	13	87.7	204	HQ650659	SH020532.07FU	p:Ascomycota	c:Lecanoromycetes	o:Lecanorales	f:Lecanorales_fam_Incertae_sedis	Mycobilimbia
OTU_2360	0	0	2	7	0	4	0	0	0	0	0	0	0	0	0	0	0	0	0	0	13	84.2	202	KC965887	SH022386.07FU	p:Ascomycota	c:Lecanoromycetes	o:Lecanorales
OTU_2160	0	0	0	0	0	0	0	0	0	0	0	0	13	0	0	0	0	0	0	0	13	93.5	200	GU174333	SH006775.07FU	p:Ascomycota	c:Leotiomycetes	o:Leotiales	f:Leotiaceae	Alatospora
OTU_2818	0	0	5	0	0	0	0	0	0	0	5	0	0	0	0	0	3	0	0	0	13	99.5	201	HQ701748	SH022663.07FU	p:Ascomycota	c:Pezizomycotina_cls_Incertae_sedis	o:Pezizomycotina_ord_Incertae_sedis	f:Pseudeurotiaceae
OTU_342	0	0	4	9	0	0	0	0	0	0	0	0	0	0	0	0	0	0	0	0	13	97	200	UDB020654	SH219619.07FU	p:Ascomycota	c:Dothideomycetes	o:Venturiales	f:Venturiaceae
OTU_3283	0	6	0	5	2	0	0	0	0	0	0	0	0	0	0	0	0	0	0	0	13	99	200	AB594803	SH206669.07FU	p:Ascomycota
OTU_1369	0	0	0	0	0	0	0	0	0	0	0	4	0	0	4	0	5	0	0	0	13	72.7	194	AM999687	SH216942.07FU	p:Ascomycota	c:Pezizomycetes
OTU_2514	0	0	0	0	0	0	0	0	8	5	0	0	0	0	0	0	0	0	0	0	13	77.1	214	EU489947	SH218645.07FU	p:Ascomycota
OTU_1322	0	0	0	0	0	0	0	0	0	0	0	0	0	0	0	2	8	3	0	0	13	88.6	202	FR682202	SH017366.07FU	p:Ascomycota	c:Dothideomycetes
OTU_1726	2	2	0	0	0	0	2	7	0	0	0	0	0	0	0	0	0	0	0	0	13	77.8	203	GQ921821	SH018775.07FU	p:Ascomycota	c:Orbiliomycetes
OTU_2299	0	0	0	3	0	0	3	2	5	0	0	0	0	0	0	0	0	0	0	0	13	92	187	HG008762	SH191150.07FU	p:Ascomycota	c:Sordariomycetes
OTU_1207	0	0	0	0	0	0	0	0	0	0	0	0	0	0	0	0	13	0	0	0	13	92.7	205	JN655627	SH181574.07FU	p:Ascomycota	c:Sordariomycetes
OTU_2155	0	0	0	0	0	0	0	0	0	0	0	0	13	0	0	0	0	0	0	0	13	93	200	KF617290	SH182152.07FU	p:Ascomycota
OTU_2159	0	0	0	0	0	0	0	0	0	0	0	0	13	0	0	0	0	0	0	0	13	89	200	DQ389687	SH220382.07FU	p:Basidiomycota	c:Agaricomycetes	o:Agaricales	f:Psathyrellaceae	Psathyrella	s:Psathyrella_squamosa_SH220382.07FU
OTU_1739	0	0	0	0	0	0	0	0	0	0	0	0	0	0	13	0	0	0	0	0	13	97	200	GU181854	SH209795.07FU	p:Basidiomycota	c:Agaricomycetes	o:Auriculariales
OTU_2606	0	0	0	0	0	0	0	0	0	0	0	0	0	0	0	8	3	2	0	0	13	100	200	JF300564	SH012950.07FU	p:Basidiomycota	c:Microbotryomycetes	o:Leucosporidiales
OTU_3224	0	0	0	0	0	0	0	0	0	0	0	0	0	2	0	0	11	0	0	0	13	97	201	JF825968	SH196328.07FU	p:Basidiomycota	c:Pucciniomycetes	o:Pucciniales	f:Melampsoraceae	Melampsora	s:Melampsora_epitea_SH196328.07FU
OTU_3811	0	0	0	0	13	0	0	0	0	0	0	0	0	0	0	0	0	0	0	0	13	93.6	204	GU256978	SH003323.07FU	p:Basidiomycota	c:Agaricomycetes	o:Sebacinales
OTU_3438	0	0	0	0	0	0	0	0	0	0	9	2	0	2	0	0	0	0	0	0	13	97.5	200	UDB016496	SH177856.07FU	p:Basidiomycota	c:Agaricomycetes	o:Thelephorales	f:Thelephoraceae	Tomentella
OTU_2176	0	0	0	0	0	0	0	0	0	0	0	5	0	0	0	0	8	0	0	0	13	82.9	205	GU328584	SH030280.07FU	p:Basidiomycota	c:Agaricomycetes	o:Trechisporales	f:Hydnodontaceae	Trechispora
OTU_2589	0	0	0	0	0	0	0	0	0	0	0	0	0	13	0	0	0	0	0	0	13	70.2	208	AF444429	SH471791.07FU	p:Basidiomycota	c:Tremellomycetes	o:Tremellales	f:Tremellales_fam_Incertae_sedis	Tremella
OTU_3178	0	0	0	0	6	7	0	0	0	0	0	0	0	0	0	0	0	0	0	0	13	83.5	200	FR682380	SH020752.07FU	p:Basidiomycota
OTU_2539	0	4	3	0	0	0	0	0	0	0	0	0	0	0	6	0	0	0	0	0	13	94.6	204	DQ309190	SH468249.07FU	p:Rozellomycota
OTU_3100	0	0	0	0	0	0	0	0	0	0	0	0	2	0	11	0	0	0	0	0	13	70.6	218	EF619875	SH180899.07FU	p:Rozellomycota
OTU_3255	0	0	0	0	0	0	0	0	0	0	0	0	0	4	0	3	0	6	0	0	13	94	200	GU083045	SH016215.07FU
OTU_2384	0	0	0	0	0	0	0	0	0	0	0	0	0	3	0	0	0	10	0	0	13	99	201	KF617256	SH216713.07FU
OTU_3146	0	0	0	0	13	0	0	0	0	0	0	0	0	0	0	0	0	0	0	0	13	77.2	202	UDB020574	SH208601.07FU
OTU_2139	0	0	0	0	3	0	0	0	9	0	0	0	0	0	0	0	0	0	0	0	12	85.9	205	HM030568	SH027891.07FU	p:Ascomycota	c:Lecanoromycetes	o:Acarosporales	f:Acarosporaceae
OTU_2823	0	7	0	0	0	0	0	0	5	0	0	0	0	0	0	0	0	0	0	0	12	96.4	169	AF353569	SH204744.07FU	p:Ascomycota	c:Lecanoromycetes	o:Agyriales	f:Agyriaceae	Trapeliopsis	s:Trapeliopsis_granulosa_SH204744.07FU
OTU_3152	12	0	0	0	0	0	0	0	0	0	0	0	0	0	0	0	0	0	0	0	12	95	201	FR682446	SH214188.07FU	p:Ascomycota	c:Dothideomycetes	o:Capnodiales	f:Capnodiales_fam_Incertae_sedis	Friedmanniomyces
OTU_4007	0	0	0	0	0	0	0	0	0	0	2	0	0	2	2	0	0	6	0	0	12	95.5	200	FJ475736	SH193238.07FU	p:Ascomycota	c:Eurotiomycetes	o:Chaetothyriales	f:Herpotrichiellaceae	Cladophialophora
OTU_1813	12	0	0	0	0	0	0	0	0	0	0	0	0	0	0	0	0	0	0	0	12	96.5	200	JF330177	SH015648.07FU	p:Ascomycota	c:Eurotiomycetes	o:Chaetothyriales	f:Chaetothyriaceae	Cyphellophora
OTU_2901	0	0	0	0	0	0	0	0	0	0	0	2	0	0	2	0	0	0	8	0	12	90.5	200	JN033456	SH027383.07FU	p:Ascomycota	c:Leotiomycetes	o:Helotiales	f:Hyaloscyphaceae	Hyaloscypha
OTU_2365	0	0	0	0	0	0	0	0	0	0	0	0	0	12	0	0	0	0	0	0	12	83.4	205	FJ552955	SH205751.07FU	p:Ascomycota	c:Leotiomycetes	o:Helotiales	f:Helotiales_fam_Incertae_sedis	Leptodontidium
OTU_5072	0	0	0	4	0	0	4	4	0	0	0	0	0	0	0	0	0	0	0	0	12	99	201	HQ211604	SH196239.07FU	p:Ascomycota	c:Leotiomycetes	o:Helotiales	f:Helotiales_fam_Incertae_sedis	Leptodontidium
OTU_2585	0	0	0	0	0	0	0	0	0	0	0	0	6	6	0	0	0	0	0	0	12	94.5	201	EU019300	SH476607.07FU	p:Ascomycota	c:Leotiomycetes	o:Helotiales	f:Helotiales_fam_Incertae_sedis	Trimmatostroma	s:Trimmatostroma_salicis_SH476607.07FU
OTU_2252	0	0	0	0	0	0	0	0	0	0	0	0	0	0	0	0	0	0	12	0	12	97.8	184	KF429257	SH212367.07FU	p:Ascomycota	c:Leotiomycetes	o:Helotiales	f:Vibrisseaceae	Vibrissea
OTU_2834	0	0	0	0	0	0	0	0	0	0	0	7	5	0	0	0	0	0	0	0	12	89.1	201	FJ197892	SH221280.07FU	p:Ascomycota	c:Leotiomycetes	o:Helotiales
OTU_2088	0	0	0	0	0	0	0	0	0	0	0	0	0	0	12	0	0	0	0	0	12	77.2	206	FJ552703	SH201267.07FU	p:Ascomycota	c:Leotiomycetes	o:Helotiales
OTU_2464	0	0	0	6	0	0	0	0	0	6	0	0	0	0	0	0	0	0	0	0	12	87	200	GU067675	SH473023.07FU	p:Ascomycota	c:Leotiomycetes	o:Helotiales
OTU_1544	0	0	0	0	0	0	0	0	0	0	0	3	0	9	0	0	0	0	0	0	12	93	200	JF300419	SH013009.07FU	p:Ascomycota	c:Leotiomycetes	o:Helotiales
OTU_2820	6	0	0	0	0	0	0	0	0	0	0	0	0	0	0	0	0	0	2	4	12	98.5	201	JQ759626	SH181553.07FU	p:Ascomycota	c:Leotiomycetes	o:Helotiales
OTU_2019	0	0	0	0	0	0	0	0	0	0	12	0	0	0	0	0	0	0	0	0	12	94	200	KF618076	SH201685.07FU	p:Ascomycota	c:Leotiomycetes	o:Helotiales
OTU_1832	0	0	0	0	0	0	0	0	0	0	12	0	0	0	0	0	0	0	0	0	12	97	202	UDB004136	SH201692.07FU	p:Ascomycota	c:Leotiomycetes	o:Helotiales
OTU_2033	0	0	0	0	0	0	2	0	10	0	0	0	0	0	0	0	0	0	0	0	12	86.2	203	KF296908	SH203173.07FU	p:Ascomycota	c:Sordariomycetes	o:Hypocreales
OTU_2476	0	0	0	2	10	0	0	0	0	0	0	0	0	0	0	0	0	0	0	0	12	95	160	AF282124	SH019467.07FU	p:Ascomycota	c:Lecanoromycetes	o:Lecanorales	f:Ramalinaceae	Bacidia
OTU_2538	0	0	0	0	0	0	0	0	0	0	0	2	0	0	10	0	0	0	0	0	12	87.7	203	UDB020633	SH201703.07FU	p:Ascomycota	c:Leotiomycetes	o:Leotiomycetes_ord_Incertae_sedis	f:Leotiomycetes_fam_Incertae_sedis	Collophora
OTU_1821	0	0	0	0	0	0	0	0	0	0	7	2	0	0	0	0	0	3	0	0	12	95	201	HQ211577	SH181087.07FU	p:Ascomycota	c:Leotiomycetes	o:Leotiomycetes_ord_Incertae_sedis	f:Leotiomycetes_fam_Incertae_sedis	Meliniomyces
OTU_1969	0	0	0	2	0	0	0	0	0	0	0	0	0	0	10	0	0	0	0	0	12	99	200	KF800647	SH206963.07FU	p:Ascomycota	c:Pezizomycetes	o:Pezizales
OTU_1234	0	0	0	0	0	0	0	0	0	0	0	0	0	2	0	0	10	0	0	0	12	99	200	FR667228	SH193853.07FU	p:Ascomycota	c:Pezizomycotina_cls_Incertae_sedis	o:Pezizomycotina_ord_Incertae_sedis	f:Pezizomycotina_fam_Incertae_sedis	Chalara	s:Chalara_microspora_SH193853.07FU
OTU_3268	0	0	0	0	0	0	0	0	8	0	0	0	0	2	2	0	0	0	0	0	12	91.8	195	JN040501	SH193969.07FU	p:Ascomycota	c:Pezizomycotina_cls_Incertae_sedis	o:Pezizomycotina_ord_Incertae_sedis	f:Pezizomycotina_fam_Incertae_sedis	Knufia	s:Knufia_cryptophialidica_SH193969.07FU
OTU_2178	0	0	0	0	0	0	0	0	0	0	0	0	0	0	4	0	8	0	0	0	12	90.1	182	KJ406972	SH215125.07FU	p:Ascomycota	c:Leotiomycetes	o:Rhytismatales
OTU_2221	0	0	0	0	0	0	0	0	0	12	0	0	0	0	0	0	0	0	0	0	12	97	201	GU004189	SH182043.07FU	p:Ascomycota	c:Leotiomycetes	o:Thelebolales	f:Thelebolaceae	Antarctomyces	s:Antarctomyces_psychrotrophicus_SH182043.07FU
OTU_1790	0	7	0	0	0	0	0	0	0	2	0	0	0	0	3	0	0	0	0	0	12	99	200	KC965430	SH031254.07FU	p:Ascomycota	c:Dothideomycetes	o:Venturiales	f:Venturiaceae
OTU_2196	0	0	0	0	0	12	0	0	0	0	0	0	0	0	0	0	0	0	0	0	12	95	200	AM901829	SH204921.07FU	p:Ascomycota
OTU_2275	0	0	0	0	0	0	0	0	12	0	0	0	0	0	0	0	0	0	0	0	12	80	170	DQ914706	SH473583.07FU	p:Ascomycota	c:Dothideomycetes
OTU_778	0	12	0	0	0	0	0	0	0	0	0	0	0	0	0	0	0	0	0	0	12	87	200	EF373561	SH200318.07FU	p:Ascomycota	c:Lecanoromycetes
OTU_2934	0	0	0	0	0	0	0	0	0	0	0	0	0	6	0	0	6	0	0	0	12	77.8	203	GQ153119	SH468571.07FU	p:Ascomycota	c:Dothideomycetes
OTU_1260	0	0	0	0	0	3	0	4	5	0	0	0	0	0	0	0	0	0	0	0	12	98.5	200	GU174321	SH202710.07FU	p:Ascomycota
OTU_3519	2	0	0	2	0	0	0	2	3	0	0	3	0	0	0	0	0	0	0	0	12	96	200	HQ212020	SH182087.07FU	p:Ascomycota
OTU_4319	0	0	0	0	0	0	0	0	0	0	0	0	0	0	0	12	0	0	0	0	12	97	200	KC457186	SH018521.07FU	p:Ascomycota	c:Leotiomycetes
OTU_3188	0	2	0	0	0	0	0	0	2	0	0	6	0	0	2	0	0	0	0	0	12	94.4	196	HQ845121	SH197823.07FU	p:Basidiomycota	c:Agaricomycetes	o:Agaricales	f:Cortinariaceae	Cortinarius	s:Cortinarius_suboenochelis_SH197823.07FU
OTU_1363	0	0	0	0	0	0	12	0	0	0	0	0	0	0	0	0	0	0	0	0	12	90.9	186	GU234100	SH466268.07FU	p:Basidiomycota	c:Agaricomycetes	o:Agaricales	f:Hygrophoraceae	Lichenomphalia
OTU_4618	0	10	0	0	0	0	0	2	0	0	0	0	0	0	0	0	0	0	0	0	12	94	200	EU292494	SH185112.07FU	p:Basidiomycota	c:Agaricomycetes	o:Agaricales	f:Clavariaceae
OTU_3212	9	0	0	0	0	0	0	0	0	0	0	0	3	0	0	0	0	0	0	0	12	96	200	FJ362282	SH200964.07FU	p:Basidiomycota	c:Agaricomycetes	o:Auriculariales
OTU_2587	0	0	0	0	0	0	0	0	0	0	0	6	0	6	0	0	0	0	0	0	12	70.1	204	HE820659	SH187704.07FU	p:Basidiomycota	c:Agaricomycetes	o:Cantharellales	f:Hydnaceae	Hydnum
OTU_2722	0	0	2	0	0	0	0	0	4	0	0	0	0	2	0	0	4	0	0	0	12	95.5	201	FR682238	SH211826.07FU	p:Basidiomycota	c:Exobasidiomycetes	o:Exobasidiales
OTU_1836	0	0	0	0	0	0	0	0	0	0	0	0	0	12	0	0	0	0	0	0	12	89.2	203	AF429426	SH197341.07FU	p:Basidiomycota	c:Agaricomycetes	o:Polyporales	f:Meruliaceae	Hypochnicium	s:Hypochnicium_geogenium_SH197341.07FU
OTU_1844	0	0	0	0	12	0	0	0	0	0	0	0	0	0	0	0	0	0	0	0	12	99	201	GQ907075	SH003894.07FU	p:Basidiomycota	c:Agaricomycetes	o:Sebacinales	f:Sebacinaceae
OTU_2294	0	0	2	0	2	0	0	0	0	0	0	5	0	0	0	0	0	3	0	0	12	100	200	EU427330	SH184510.07FU	p:Basidiomycota	c:Agaricomycetes	o:Thelephorales	f:Thelephoraceae
OTU_1795	0	0	0	0	0	0	0	0	0	0	0	12	0	0	0	0	0	0	0	0	12	77.1	210	FJ820511	SH185925.07FU	p:Basidiomycota	c:Agaricomycetes	o:Trechisporales
OTU_2562	0	0	0	0	0	0	0	0	0	0	0	2	0	2	8	0	0	0	0	0	12	76.5	200	GU328624	SH009169.07FU	p:Basidiomycota	c:Tremellomycetes	o:Tremellales	f:Tremellales_fam_Incertae_sedis	Cryptococcus
OTU_1861	0	0	0	0	0	0	0	0	0	0	0	0	0	0	0	0	12	0	0	0	12	86.2	210	KF617804	SH019529.07FU	p:Basidiomycota	c:Tremellomycetes	o:Tremellales
OTU_1266	0	0	0	0	0	0	0	0	5	0	0	0	0	0	7	0	0	0	0	0	12	74.1	205	AJ581081	SH473016.07FU	p:Basidiomycota
OTU_2402	0	0	0	0	0	0	0	0	0	0	0	0	12	0	0	0	0	0	0	0	12	84.6	201	AM260798	SH219996.07FU	p:Basidiomycota
[truncated: 1,504 more rows]
